# Supplementary material for: Monotonicity is a key feature of genotype-phenotype maps
Source: Front Genet. 2013 Nov 7;4:216. doi: 10.3389/fgene.2013.00216 (PMC3819525; doi:10.3389/fgene.2013.00216)
Supplement: Spreadsheet S1 — Excel spreadsheet with connectivity matrices and loop products for all 1881 gene regulatory networks. [file DataSheet1.XLS]

## Sheet: Sheet1
Motif number	Elements of adjacency matrix A										Loop products for feedback loops and feedforward
	A_11	A_12	A_13	A_21	A_22	A_23	A_31	A_32	A_33		FL1	FL2	FL3	FL12	FL13	FL23	FL123	FL132	FFL13	FFL23
1	0	-1	-1	-1	0	-1	0	-1	-1		0	0	-1	1	0	1	-1	0	0	0
2	-1	0	-1	-1	0	-1	0	-1	-1		-1	0	-1	0	0	1	-1	0	0	0
3	0	0	-1	-1	0	-1	0	-1	-1		0	0	-1	0	0	1	-1	0	0	0
4	1	0	-1	-1	0	-1	0	-1	-1		1	0	-1	0	0	1	-1	0	0	0
5	0	1	-1	-1	0	-1	0	-1	-1		0	0	-1	-1	0	1	-1	0	0	0
6	-1	-1	0	-1	0	-1	0	-1	-1		-1	0	-1	1	0	1	0	0	0	0
7	0	-1	0	-1	0	-1	0	-1	-1		0	0	-1	1	0	1	0	0	0	0
8	1	-1	0	-1	0	-1	0	-1	-1		1	0	-1	1	0	1	0	0	0	0
9	-1	0	0	-1	0	-1	0	-1	-1		-1	0	-1	0	0	1	0	0	0	0
10	0	0	0	-1	0	-1	0	-1	-1		0	0	-1	0	0	1	0	0	0	0
11	1	0	0	-1	0	-1	0	-1	-1		1	0	-1	0	0	1	0	0	0	0
12	-1	1	0	-1	0	-1	0	-1	-1		-1	0	-1	-1	0	1	0	0	0	0
13	0	1	0	-1	0	-1	0	-1	-1		0	0	-1	-1	0	1	0	0	0	0
14	1	1	0	-1	0	-1	0	-1	-1		1	0	-1	-1	0	1	0	0	0	0
15	0	-1	1	-1	0	-1	0	-1	-1		0	0	-1	1	0	1	1	0	0	0
16	-1	0	1	-1	0	-1	0	-1	-1		-1	0	-1	0	0	1	1	0	0	0
17	0	0	1	-1	0	-1	0	-1	-1		0	0	-1	0	0	1	1	0	0	0
18	1	0	1	-1	0	-1	0	-1	-1		1	0	-1	0	0	1	1	0	0	0
19	0	1	1	-1	0	-1	0	-1	-1		0	0	-1	-1	0	1	1	0	0	0
20	0	-1	-1	1	0	-1	0	-1	-1		0	0	-1	-1	0	1	1	0	0	0
21	-1	0	-1	1	0	-1	0	-1	-1		-1	0	-1	0	0	1	1	0	0	0
22	0	0	-1	1	0	-1	0	-1	-1		0	0	-1	0	0	1	1	0	0	0
23	1	0	-1	1	0	-1	0	-1	-1		1	0	-1	0	0	1	1	0	0	0
24	0	1	-1	1	0	-1	0	-1	-1		0	0	-1	1	0	1	1	0	0	0
25	-1	-1	0	1	0	-1	0	-1	-1		-1	0	-1	-1	0	1	0	0	0	0
26	0	-1	0	1	0	-1	0	-1	-1		0	0	-1	-1	0	1	0	0	0	0
27	1	-1	0	1	0	-1	0	-1	-1		1	0	-1	-1	0	1	0	0	0	0
28	-1	0	0	1	0	-1	0	-1	-1		-1	0	-1	0	0	1	0	0	0	0
29	0	0	0	1	0	-1	0	-1	-1		0	0	-1	0	0	1	0	0	0	0
30	1	0	0	1	0	-1	0	-1	-1		1	0	-1	0	0	1	0	0	0	0
31	-1	1	0	1	0	-1	0	-1	-1		-1	0	-1	1	0	1	0	0	0	0
32	0	1	0	1	0	-1	0	-1	-1		0	0	-1	1	0	1	0	0	0	0
33	1	1	0	1	0	-1	0	-1	-1		1	0	-1	1	0	1	0	0	0	0
34	0	-1	1	1	0	-1	0	-1	-1		0	0	-1	-1	0	1	-1	0	0	0
35	-1	0	1	1	0	-1	0	-1	-1		-1	0	-1	0	0	1	-1	0	0	0
36	0	0	1	1	0	-1	0	-1	-1		0	0	-1	0	0	1	-1	0	0	0
37	1	0	1	1	0	-1	0	-1	-1		1	0	-1	0	0	1	-1	0	0	0
38	0	1	1	1	0	-1	0	-1	-1		0	0	-1	1	0	1	-1	0	0	0
39	0	-1	-1	-1	-1	0	0	-1	-1		0	-1	-1	1	0	0	-1	0	0	0
40	-1	0	-1	-1	-1	0	0	-1	-1		-1	-1	-1	0	0	0	-1	0	0	0
41	0	0	-1	-1	-1	0	0	-1	-1		0	-1	-1	0	0	0	-1	0	0	0
42	1	0	-1	-1	-1	0	0	-1	-1		1	-1	-1	0	0	0	-1	0	0	0
43	0	1	-1	-1	-1	0	0	-1	-1		0	-1	-1	-1	0	0	-1	0	0	0
44	-1	-1	0	-1	-1	0	0	-1	-1		-1	-1	-1	1	0	0	0	0	0	0
45	0	-1	0	-1	-1	0	0	-1	-1		0	-1	-1	1	0	0	0	0	0	0
46	1	-1	0	-1	-1	0	0	-1	-1		1	-1	-1	1	0	0	0	0	0	0
47	-1	0	0	-1	-1	0	0	-1	-1		-1	-1	-1	0	0	0	0	0	0	0
48	0	0	0	-1	-1	0	0	-1	-1		0	-1	-1	0	0	0	0	0	0	0
49	1	0	0	-1	-1	0	0	-1	-1		1	-1	-1	0	0	0	0	0	0	0
50	-1	1	0	-1	-1	0	0	-1	-1		-1	-1	-1	-1	0	0	0	0	0	0
51	0	1	0	-1	-1	0	0	-1	-1		0	-1	-1	-1	0	0	0	0	0	0
52	1	1	0	-1	-1	0	0	-1	-1		1	-1	-1	-1	0	0	0	0	0	0
53	0	-1	1	-1	-1	0	0	-1	-1		0	-1	-1	1	0	0	1	0	0	0
54	-1	0	1	-1	-1	0	0	-1	-1		-1	-1	-1	0	0	0	1	0	0	0
55	0	0	1	-1	-1	0	0	-1	-1		0	-1	-1	0	0	0	1	0	0	0
56	1	0	1	-1	-1	0	0	-1	-1		1	-1	-1	0	0	0	1	0	0	0
57	0	1	1	-1	-1	0	0	-1	-1		0	-1	-1	-1	0	0	1	0	0	0
58	0	-1	-1	1	-1	0	0	-1	-1		0	-1	-1	-1	0	0	1	0	0	0
59	-1	0	-1	1	-1	0	0	-1	-1		-1	-1	-1	0	0	0	1	0	0	0
60	0	0	-1	1	-1	0	0	-1	-1		0	-1	-1	0	0	0	1	0	0	0
61	1	0	-1	1	-1	0	0	-1	-1		1	-1	-1	0	0	0	1	0	0	0
62	0	1	-1	1	-1	0	0	-1	-1		0	-1	-1	1	0	0	1	0	0	0
63	-1	-1	0	1	-1	0	0	-1	-1		-1	-1	-1	-1	0	0	0	0	0	0
64	0	-1	0	1	-1	0	0	-1	-1		0	-1	-1	-1	0	0	0	0	0	0
65	1	-1	0	1	-1	0	0	-1	-1		1	-1	-1	-1	0	0	0	0	0	0
66	-1	0	0	1	-1	0	0	-1	-1		-1	-1	-1	0	0	0	0	0	0	0
67	0	0	0	1	-1	0	0	-1	-1		0	-1	-1	0	0	0	0	0	0	0
68	1	0	0	1	-1	0	0	-1	-1		1	-1	-1	0	0	0	0	0	0	0
69	-1	1	0	1	-1	0	0	-1	-1		-1	-1	-1	1	0	0	0	0	0	0
70	0	1	0	1	-1	0	0	-1	-1		0	-1	-1	1	0	0	0	0	0	0
71	1	1	0	1	-1	0	0	-1	-1		1	-1	-1	1	0	0	0	0	0	0
72	0	-1	1	1	-1	0	0	-1	-1		0	-1	-1	-1	0	0	-1	0	0	0
73	-1	0	1	1	-1	0	0	-1	-1		-1	-1	-1	0	0	0	-1	0	0	0
74	0	0	1	1	-1	0	0	-1	-1		0	-1	-1	0	0	0	-1	0	0	0
75	1	0	1	1	-1	0	0	-1	-1		1	-1	-1	0	0	0	-1	0	0	0
76	0	1	1	1	-1	0	0	-1	-1		0	-1	-1	1	0	0	-1	0	0	0
77	0	-1	-1	-1	0	0	0	-1	-1		0	0	-1	1	0	0	-1	0	0	0
78	-1	0	-1	-1	0	0	0	-1	-1		-1	0	-1	0	0	0	-1	0	0	0
79	0	0	-1	-1	0	0	0	-1	-1		0	0	-1	0	0	0	-1	0	0	0
80	1	0	-1	-1	0	0	0	-1	-1		1	0	-1	0	0	0	-1	0	0	0
81	0	1	-1	-1	0	0	0	-1	-1		0	0	-1	-1	0	0	-1	0	0	0
82	-1	-1	0	-1	0	0	0	-1	-1		-1	0	-1	1	0	0	0	0	0	0
83	0	-1	0	-1	0	0	0	-1	-1		0	0	-1	1	0	0	0	0	0	0
84	1	-1	0	-1	0	0	0	-1	-1		1	0	-1	1	0	0	0	0	0	0
85	-1	0	0	-1	0	0	0	-1	-1		-1	0	-1	0	0	0	0	0	0	0
86	0	0	0	-1	0	0	0	-1	-1		0	0	-1	0	0	0	0	0	0	0
87	1	0	0	-1	0	0	0	-1	-1		1	0	-1	0	0	0	0	0	0	0
88	-1	1	0	-1	0	0	0	-1	-1		-1	0	-1	-1	0	0	0	0	0	0
89	0	1	0	-1	0	0	0	-1	-1		0	0	-1	-1	0	0	0	0	0	0
90	1	1	0	-1	0	0	0	-1	-1		1	0	-1	-1	0	0	0	0	0	0
91	0	-1	1	-1	0	0	0	-1	-1		0	0	-1	1	0	0	1	0	0	0
92	-1	0	1	-1	0	0	0	-1	-1		-1	0	-1	0	0	0	1	0	0	0
93	0	0	1	-1	0	0	0	-1	-1		0	0	-1	0	0	0	1	0	0	0
94	1	0	1	-1	0	0	0	-1	-1		1	0	-1	0	0	0	1	0	0	0
95	0	1	1	-1	0	0	0	-1	-1		0	0	-1	-1	0	0	1	0	0	0
96	0	-1	-1	1	0	0	0	-1	-1		0	0	-1	-1	0	0	1	0	0	0
97	-1	0	-1	1	0	0	0	-1	-1		-1	0	-1	0	0	0	1	0	0	0
98	0	0	-1	1	0	0	0	-1	-1		0	0	-1	0	0	0	1	0	0	0
99	1	0	-1	1	0	0	0	-1	-1		1	0	-1	0	0	0	1	0	0	0
100	0	1	-1	1	0	0	0	-1	-1		0	0	-1	1	0	0	1	0	0	0
101	-1	-1	0	1	0	0	0	-1	-1		-1	0	-1	-1	0	0	0	0	0	0
102	0	-1	0	1	0	0	0	-1	-1		0	0	-1	-1	0	0	0	0	0	0
103	1	-1	0	1	0	0	0	-1	-1		1	0	-1	-1	0	0	0	0	0	0
104	-1	0	0	1	0	0	0	-1	-1		-1	0	-1	0	0	0	0	0	0	0
105	0	0	0	1	0	0	0	-1	-1		0	0	-1	0	0	0	0	0	0	0
106	1	0	0	1	0	0	0	-1	-1		1	0	-1	0	0	0	0	0	0	0
107	-1	1	0	1	0	0	0	-1	-1		-1	0	-1	1	0	0	0	0	0	0
108	0	1	0	1	0	0	0	-1	-1		0	0	-1	1	0	0	0	0	0	0
109	1	1	0	1	0	0	0	-1	-1		1	0	-1	1	0	0	0	0	0	0
110	0	-1	1	1	0	0	0	-1	-1		0	0	-1	-1	0	0	-1	0	0	0
111	-1	0	1	1	0	0	0	-1	-1		-1	0	-1	0	0	0	-1	0	0	0
112	0	0	1	1	0	0	0	-1	-1		0	0	-1	0	0	0	-1	0	0	0
113	1	0	1	1	0	0	0	-1	-1		1	0	-1	0	0	0	-1	0	0	0
114	0	1	1	1	0	0	0	-1	-1		0	0	-1	1	0	0	-1	0	0	0
115	0	-1	-1	-1	1	0	0	-1	-1		0	1	-1	1	0	0	-1	0	0	0
116	-1	0	-1	-1	1	0	0	-1	-1		-1	1	-1	0	0	0	-1	0	0	0
117	0	0	-1	-1	1	0	0	-1	-1		0	1	-1	0	0	0	-1	0	0	0
118	1	0	-1	-1	1	0	0	-1	-1		1	1	-1	0	0	0	-1	0	0	0
119	0	1	-1	-1	1	0	0	-1	-1		0	1	-1	-1	0	0	-1	0	0	0
120	-1	-1	0	-1	1	0	0	-1	-1		-1	1	-1	1	0	0	0	0	0	0
121	0	-1	0	-1	1	0	0	-1	-1		0	1	-1	1	0	0	0	0	0	0
122	1	-1	0	-1	1	0	0	-1	-1		1	1	-1	1	0	0	0	0	0	0
123	-1	0	0	-1	1	0	0	-1	-1		-1	1	-1	0	0	0	0	0	0	0
124	0	0	0	-1	1	0	0	-1	-1		0	1	-1	0	0	0	0	0	0	0
125	1	0	0	-1	1	0	0	-1	-1		1	1	-1	0	0	0	0	0	0	0
126	-1	1	0	-1	1	0	0	-1	-1		-1	1	-1	-1	0	0	0	0	0	0
127	0	1	0	-1	1	0	0	-1	-1		0	1	-1	-1	0	0	0	0	0	0
128	1	1	0	-1	1	0	0	-1	-1		1	1	-1	-1	0	0	0	0	0	0
129	0	-1	1	-1	1	0	0	-1	-1		0	1	-1	1	0	0	1	0	0	0
130	-1	0	1	-1	1	0	0	-1	-1		-1	1	-1	0	0	0	1	0	0	0
131	0	0	1	-1	1	0	0	-1	-1		0	1	-1	0	0	0	1	0	0	0
132	1	0	1	-1	1	0	0	-1	-1		1	1	-1	0	0	0	1	0	0	0
133	0	1	1	-1	1	0	0	-1	-1		0	1	-1	-1	0	0	1	0	0	0
134	0	-1	-1	1	1	0	0	-1	-1		0	1	-1	-1	0	0	1	0	0	0
135	-1	0	-1	1	1	0	0	-1	-1		-1	1	-1	0	0	0	1	0	0	0
136	0	0	-1	1	1	0	0	-1	-1		0	1	-1	0	0	0	1	0	0	0
137	1	0	-1	1	1	0	0	-1	-1		1	1	-1	0	0	0	1	0	0	0
138	0	1	-1	1	1	0	0	-1	-1		0	1	-1	1	0	0	1	0	0	0
139	-1	-1	0	1	1	0	0	-1	-1		-1	1	-1	-1	0	0	0	0	0	0
140	0	-1	0	1	1	0	0	-1	-1		0	1	-1	-1	0	0	0	0	0	0
141	1	-1	0	1	1	0	0	-1	-1		1	1	-1	-1	0	0	0	0	0	0
142	-1	0	0	1	1	0	0	-1	-1		-1	1	-1	0	0	0	0	0	0	0
143	0	0	0	1	1	0	0	-1	-1		0	1	-1	0	0	0	0	0	0	0
144	1	0	0	1	1	0	0	-1	-1		1	1	-1	0	0	0	0	0	0	0
145	-1	1	0	1	1	0	0	-1	-1		-1	1	-1	1	0	0	0	0	0	0
146	0	1	0	1	1	0	0	-1	-1		0	1	-1	1	0	0	0	0	0	0
147	1	1	0	1	1	0	0	-1	-1		1	1	-1	1	0	0	0	0	0	0
148	0	-1	1	1	1	0	0	-1	-1		0	1	-1	-1	0	0	-1	0	0	0
149	-1	0	1	1	1	0	0	-1	-1		-1	1	-1	0	0	0	-1	0	0	0
150	0	0	1	1	1	0	0	-1	-1		0	1	-1	0	0	0	-1	0	0	0
151	1	0	1	1	1	0	0	-1	-1		1	1	-1	0	0	0	-1	0	0	0
152	0	1	1	1	1	0	0	-1	-1		0	1	-1	1	0	0	-1	0	0	0
153	0	-1	-1	-1	0	1	0	-1	-1		0	0	-1	1	0	-1	-1	0	0	0
154	-1	0	-1	-1	0	1	0	-1	-1		-1	0	-1	0	0	-1	-1	0	0	0
155	0	0	-1	-1	0	1	0	-1	-1		0	0	-1	0	0	-1	-1	0	0	0
156	1	0	-1	-1	0	1	0	-1	-1		1	0	-1	0	0	-1	-1	0	0	0
157	0	1	-1	-1	0	1	0	-1	-1		0	0	-1	-1	0	-1	-1	0	0	0
158	-1	-1	0	-1	0	1	0	-1	-1		-1	0	-1	1	0	-1	0	0	0	0
159	0	-1	0	-1	0	1	0	-1	-1		0	0	-1	1	0	-1	0	0	0	0
160	1	-1	0	-1	0	1	0	-1	-1		1	0	-1	1	0	-1	0	0	0	0
161	-1	0	0	-1	0	1	0	-1	-1		-1	0	-1	0	0	-1	0	0	0	0
162	0	0	0	-1	0	1	0	-1	-1		0	0	-1	0	0	-1	0	0	0	0
163	1	0	0	-1	0	1	0	-1	-1		1	0	-1	0	0	-1	0	0	0	0
164	-1	1	0	-1	0	1	0	-1	-1		-1	0	-1	-1	0	-1	0	0	0	0
165	0	1	0	-1	0	1	0	-1	-1		0	0	-1	-1	0	-1	0	0	0	0
166	1	1	0	-1	0	1	0	-1	-1		1	0	-1	-1	0	-1	0	0	0	0
167	0	-1	1	-1	0	1	0	-1	-1		0	0	-1	1	0	-1	1	0	0	0
168	-1	0	1	-1	0	1	0	-1	-1		-1	0	-1	0	0	-1	1	0	0	0
169	0	0	1	-1	0	1	0	-1	-1		0	0	-1	0	0	-1	1	0	0	0
170	1	0	1	-1	0	1	0	-1	-1		1	0	-1	0	0	-1	1	0	0	0
171	0	1	1	-1	0	1	0	-1	-1		0	0	-1	-1	0	-1	1	0	0	0
172	0	-1	-1	1	0	1	0	-1	-1		0	0	-1	-1	0	-1	1	0	0	0
173	-1	0	-1	1	0	1	0	-1	-1		-1	0	-1	0	0	-1	1	0	0	0
174	0	0	-1	1	0	1	0	-1	-1		0	0	-1	0	0	-1	1	0	0	0
175	1	0	-1	1	0	1	0	-1	-1		1	0	-1	0	0	-1	1	0	0	0
176	0	1	-1	1	0	1	0	-1	-1		0	0	-1	1	0	-1	1	0	0	0
177	-1	-1	0	1	0	1	0	-1	-1		-1	0	-1	-1	0	-1	0	0	0	0
178	0	-1	0	1	0	1	0	-1	-1		0	0	-1	-1	0	-1	0	0	0	0
179	1	-1	0	1	0	1	0	-1	-1		1	0	-1	-1	0	-1	0	0	0	0
180	-1	0	0	1	0	1	0	-1	-1		-1	0	-1	0	0	-1	0	0	0	0
181	0	0	0	1	0	1	0	-1	-1		0	0	-1	0	0	-1	0	0	0	0
182	1	0	0	1	0	1	0	-1	-1		1	0	-1	0	0	-1	0	0	0	0
183	-1	1	0	1	0	1	0	-1	-1		-1	0	-1	1	0	-1	0	0	0	0
184	0	1	0	1	0	1	0	-1	-1		0	0	-1	1	0	-1	0	0	0	0
185	1	1	0	1	0	1	0	-1	-1		1	0	-1	1	0	-1	0	0	0	0
186	0	-1	1	1	0	1	0	-1	-1		0	0	-1	-1	0	-1	-1	0	0	0
187	-1	0	1	1	0	1	0	-1	-1		-1	0	-1	0	0	-1	-1	0	0	0
188	0	0	1	1	0	1	0	-1	-1		0	0	-1	0	0	-1	-1	0	0	0
189	1	0	1	1	0	1	0	-1	-1		1	0	-1	0	0	-1	-1	0	0	0
190	0	1	1	1	0	1	0	-1	-1		0	0	-1	1	0	-1	-1	0	0	0
191	0	-1	-1	0	-1	-1	1	0	-1		0	-1	-1	0	-1	0	0	1	0	0
192	0	1	-1	0	-1	-1	1	0	-1		0	-1	-1	0	-1	0	0	-1	0	0
193	-1	-1	0	0	-1	-1	1	0	-1		-1	-1	-1	0	0	0	0	1	0	0
194	0	-1	0	0	-1	-1	1	0	-1		0	-1	-1	0	0	0	0	1	0	0
195	1	-1	0	0	-1	-1	1	0	-1		1	-1	-1	0	0	0	0	1	0	0
196	-1	1	0	0	-1	-1	1	0	-1		-1	-1	-1	0	0	0	0	-1	0	0
197	0	1	0	0	-1	-1	1	0	-1		0	-1	-1	0	0	0	0	-1	0	0
198	1	1	0	0	-1	-1	1	0	-1		1	-1	-1	0	0	0	0	-1	0	0
199	0	-1	1	0	-1	-1	1	0	-1		0	-1	-1	0	1	0	0	1	0	0
200	0	1	1	0	-1	-1	1	0	-1		0	-1	-1	0	1	0	0	-1	0	0
201	0	-1	-1	-1	0	-1	1	0	-1		0	0	-1	1	-1	0	0	1	0	0
202	0	1	-1	-1	0	-1	1	0	-1		0	0	-1	-1	-1	0	0	-1	0	0
203	-1	-1	0	-1	0	-1	1	0	-1		-1	0	-1	1	0	0	0	1	0	0
204	0	-1	0	-1	0	-1	1	0	-1		0	0	-1	1	0	0	0	1	0	0
205	1	-1	0	-1	0	-1	1	0	-1		1	0	-1	1	0	0	0	1	0	0
206	-1	1	0	-1	0	-1	1	0	-1		-1	0	-1	-1	0	0	0	-1	0	0
207	0	1	0	-1	0	-1	1	0	-1		0	0	-1	-1	0	0	0	-1	0	0
208	1	1	0	-1	0	-1	1	0	-1		1	0	-1	-1	0	0	0	-1	0	0
209	0	-1	1	-1	0	-1	1	0	-1		0	0	-1	1	1	0	0	1	0	0
210	0	1	1	-1	0	-1	1	0	-1		0	0	-1	-1	1	0	0	-1	0	0
211	0	-1	-1	0	0	-1	1	0	-1		0	0	-1	0	-1	0	0	1	0	0
212	0	1	-1	0	0	-1	1	0	-1		0	0	-1	0	-1	0	0	-1	0	0
213	-1	-1	0	0	0	-1	1	0	-1		-1	0	-1	0	0	0	0	1	0	0
214	0	-1	0	0	0	-1	1	0	-1		0	0	-1	0	0	0	0	1	0	0
215	1	-1	0	0	0	-1	1	0	-1		1	0	-1	0	0	0	0	1	0	0
216	-1	1	0	0	0	-1	1	0	-1		-1	0	-1	0	0	0	0	-1	0	0
217	0	1	0	0	0	-1	1	0	-1		0	0	-1	0	0	0	0	-1	0	0
218	1	1	0	0	0	-1	1	0	-1		1	0	-1	0	0	0	0	-1	0	0
219	0	-1	1	0	0	-1	1	0	-1		0	0	-1	0	1	0	0	1	0	0
220	0	1	1	0	0	-1	1	0	-1		0	0	-1	0	1	0	0	-1	0	0
221	0	-1	-1	1	0	-1	1	0	-1		0	0	-1	-1	-1	0	0	1	0	0
222	0	1	-1	1	0	-1	1	0	-1		0	0	-1	1	-1	0	0	-1	0	0
223	-1	-1	0	1	0	-1	1	0	-1		-1	0	-1	-1	0	0	0	1	0	0
224	0	-1	0	1	0	-1	1	0	-1		0	0	-1	-1	0	0	0	1	0	0
225	1	-1	0	1	0	-1	1	0	-1		1	0	-1	-1	0	0	0	1	0	0
226	-1	1	0	1	0	-1	1	0	-1		-1	0	-1	1	0	0	0	-1	0	0
227	0	1	0	1	0	-1	1	0	-1		0	0	-1	1	0	0	0	-1	0	0
228	1	1	0	1	0	-1	1	0	-1		1	0	-1	1	0	0	0	-1	0	0
229	0	-1	1	1	0	-1	1	0	-1		0	0	-1	-1	1	0	0	1	0	0
230	0	1	1	1	0	-1	1	0	-1		0	0	-1	1	1	0	0	-1	0	0
231	0	-1	-1	0	1	-1	1	0	-1		0	1	-1	0	-1	0	0	1	0	0
232	0	1	-1	0	1	-1	1	0	-1		0	1	-1	0	-1	0	0	-1	0	0
233	-1	-1	0	0	1	-1	1	0	-1		-1	1	-1	0	0	0	0	1	0	0
234	0	-1	0	0	1	-1	1	0	-1		0	1	-1	0	0	0	0	1	0	0
235	1	-1	0	0	1	-1	1	0	-1		1	1	-1	0	0	0	0	1	0	0
236	-1	1	0	0	1	-1	1	0	-1		-1	1	-1	0	0	0	0	-1	0	0
237	0	1	0	0	1	-1	1	0	-1		0	1	-1	0	0	0	0	-1	0	0
238	1	1	0	0	1	-1	1	0	-1		1	1	-1	0	0	0	0	-1	0	0
239	0	-1	1	0	1	-1	1	0	-1		0	1	-1	0	1	0	0	1	0	0
240	0	1	1	0	1	-1	1	0	-1		0	1	-1	0	1	0	0	-1	0	0
241	0	-1	-1	-1	-1	0	1	0	-1		0	-1	-1	1	-1	0	0	0	0	0
242	0	1	-1	-1	-1	0	1	0	-1		0	-1	-1	-1	-1	0	0	0	0	0
243	-1	-1	0	-1	-1	0	1	0	-1		-1	-1	-1	1	0	0	0	0	0	0
244	0	-1	0	-1	-1	0	1	0	-1		0	-1	-1	1	0	0	0	0	0	0
245	1	-1	0	-1	-1	0	1	0	-1		1	-1	-1	1	0	0	0	0	0	0
246	-1	1	0	-1	-1	0	1	0	-1		-1	-1	-1	-1	0	0	0	0	0	0
247	0	1	0	-1	-1	0	1	0	-1		0	-1	-1	-1	0	0	0	0	0	0
248	1	1	0	-1	-1	0	1	0	-1		1	-1	-1	-1	0	0	0	0	0	0
249	0	-1	1	-1	-1	0	1	0	-1		0	-1	-1	1	1	0	0	0	0	0
250	0	1	1	-1	-1	0	1	0	-1		0	-1	-1	-1	1	0	0	0	0	0
251	0	-1	-1	0	-1	0	1	0	-1		0	-1	-1	0	-1	0	0	0	0	0
252	0	1	-1	0	-1	0	1	0	-1		0	-1	-1	0	-1	0	0	0	0	0
253	-1	-1	0	0	-1	0	1	0	-1		-1	-1	-1	0	0	0	0	0	0	0
254	0	-1	0	0	-1	0	1	0	-1		0	-1	-1	0	0	0	0	0	0	0
255	1	-1	0	0	-1	0	1	0	-1		1	-1	-1	0	0	0	0	0	0	0
256	-1	1	0	0	-1	0	1	0	-1		-1	-1	-1	0	0	0	0	0	0	0
257	0	1	0	0	-1	0	1	0	-1		0	-1	-1	0	0	0	0	0	0	0
258	1	1	0	0	-1	0	1	0	-1		1	-1	-1	0	0	0	0	0	0	0
259	0	-1	1	0	-1	0	1	0	-1		0	-1	-1	0	1	0	0	0	0	0
260	0	1	1	0	-1	0	1	0	-1		0	-1	-1	0	1	0	0	0	0	0
261	0	-1	-1	1	-1	0	1	0	-1		0	-1	-1	-1	-1	0	0	0	0	0
262	0	1	-1	1	-1	0	1	0	-1		0	-1	-1	1	-1	0	0	0	0	0
263	-1	-1	0	1	-1	0	1	0	-1		-1	-1	-1	-1	0	0	0	0	0	0
264	0	-1	0	1	-1	0	1	0	-1		0	-1	-1	-1	0	0	0	0	0	0
265	1	-1	0	1	-1	0	1	0	-1		1	-1	-1	-1	0	0	0	0	0	0
266	-1	1	0	1	-1	0	1	0	-1		-1	-1	-1	1	0	0	0	0	0	0
267	0	1	0	1	-1	0	1	0	-1		0	-1	-1	1	0	0	0	0	0	0
268	1	1	0	1	-1	0	1	0	-1		1	-1	-1	1	0	0	0	0	0	0
269	0	-1	1	1	-1	0	1	0	-1		0	-1	-1	-1	1	0	0	0	0	0
270	0	1	1	1	-1	0	1	0	-1		0	-1	-1	1	1	0	0	0	0	0
271	0	-1	-1	-1	0	0	1	0	-1		0	0	-1	1	-1	0	0	0	0	0
272	0	1	-1	-1	0	0	1	0	-1		0	0	-1	-1	-1	0	0	0	0	0
273	-1	-1	0	-1	0	0	1	0	-1		-1	0	-1	1	0	0	0	0	0	0
274	0	-1	0	-1	0	0	1	0	-1		0	0	-1	1	0	0	0	0	0	0
275	1	-1	0	-1	0	0	1	0	-1		1	0	-1	1	0	0	0	0	0	0
276	-1	1	0	-1	0	0	1	0	-1		-1	0	-1	-1	0	0	0	0	0	0
277	0	1	0	-1	0	0	1	0	-1		0	0	-1	-1	0	0	0	0	0	0
278	1	1	0	-1	0	0	1	0	-1		1	0	-1	-1	0	0	0	0	0	0
279	0	-1	1	-1	0	0	1	0	-1		0	0	-1	1	1	0	0	0	0	0
280	0	1	1	-1	0	0	1	0	-1		0	0	-1	-1	1	0	0	0	0	0
281	0	-1	-1	0	0	0	1	0	-1		0	0	-1	0	-1	0	0	0	0	0
282	0	1	-1	0	0	0	1	0	-1		0	0	-1	0	-1	0	0	0	0	0
283	-1	-1	0	0	0	0	1	0	-1		-1	0	-1	0	0	0	0	0	0	0
284	0	-1	0	0	0	0	1	0	-1		0	0	-1	0	0	0	0	0	0	0
285	1	-1	0	0	0	0	1	0	-1		1	0	-1	0	0	0	0	0	0	0
286	-1	1	0	0	0	0	1	0	-1		-1	0	-1	0	0	0	0	0	0	0
287	0	1	0	0	0	0	1	0	-1		0	0	-1	0	0	0	0	0	0	0
288	1	1	0	0	0	0	1	0	-1		1	0	-1	0	0	0	0	0	0	0
289	0	-1	1	0	0	0	1	0	-1		0	0	-1	0	1	0	0	0	0	0
290	0	1	1	0	0	0	1	0	-1		0	0	-1	0	1	0	0	0	0	0
291	0	-1	-1	1	0	0	1	0	-1		0	0	-1	-1	-1	0	0	0	0	0
292	0	1	-1	1	0	0	1	0	-1		0	0	-1	1	-1	0	0	0	0	0
293	-1	-1	0	1	0	0	1	0	-1		-1	0	-1	-1	0	0	0	0	0	0
294	0	-1	0	1	0	0	1	0	-1		0	0	-1	-1	0	0	0	0	0	0
295	1	-1	0	1	0	0	1	0	-1		1	0	-1	-1	0	0	0	0	0	0
296	-1	1	0	1	0	0	1	0	-1		-1	0	-1	1	0	0	0	0	0	0
297	0	1	0	1	0	0	1	0	-1		0	0	-1	1	0	0	0	0	0	0
298	1	1	0	1	0	0	1	0	-1		1	0	-1	1	0	0	0	0	0	0
299	0	-1	1	1	0	0	1	0	-1		0	0	-1	-1	1	0	0	0	0	0
300	0	1	1	1	0	0	1	0	-1		0	0	-1	1	1	0	0	0	0	0
301	0	-1	-1	-1	1	0	1	0	-1		0	1	-1	1	-1	0	0	0	0	0
302	0	1	-1	-1	1	0	1	0	-1		0	1	-1	-1	-1	0	0	0	0	0
303	-1	-1	0	-1	1	0	1	0	-1		-1	1	-1	1	0	0	0	0	0	0
304	0	-1	0	-1	1	0	1	0	-1		0	1	-1	1	0	0	0	0	0	0
305	1	-1	0	-1	1	0	1	0	-1		1	1	-1	1	0	0	0	0	0	0
306	-1	1	0	-1	1	0	1	0	-1		-1	1	-1	-1	0	0	0	0	0	0
307	0	1	0	-1	1	0	1	0	-1		0	1	-1	-1	0	0	0	0	0	0
308	1	1	0	-1	1	0	1	0	-1		1	1	-1	-1	0	0	0	0	0	0
309	0	-1	1	-1	1	0	1	0	-1		0	1	-1	1	1	0	0	0	0	0
310	0	1	1	-1	1	0	1	0	-1		0	1	-1	-1	1	0	0	0	0	0
311	0	-1	-1	0	1	0	1	0	-1		0	1	-1	0	-1	0	0	0	0	0
312	0	1	-1	0	1	0	1	0	-1		0	1	-1	0	-1	0	0	0	0	0
313	-1	-1	0	0	1	0	1	0	-1		-1	1	-1	0	0	0	0	0	0	0
314	0	-1	0	0	1	0	1	0	-1		0	1	-1	0	0	0	0	0	0	0
315	1	-1	0	0	1	0	1	0	-1		1	1	-1	0	0	0	0	0	0	0
316	-1	1	0	0	1	0	1	0	-1		-1	1	-1	0	0	0	0	0	0	0
317	0	1	0	0	1	0	1	0	-1		0	1	-1	0	0	0	0	0	0	0
318	1	1	0	0	1	0	1	0	-1		1	1	-1	0	0	0	0	0	0	0
319	0	-1	1	0	1	0	1	0	-1		0	1	-1	0	1	0	0	0	0	0
320	0	1	1	0	1	0	1	0	-1		0	1	-1	0	1	0	0	0	0	0
321	0	-1	-1	1	1	0	1	0	-1		0	1	-1	-1	-1	0	0	0	0	0
322	0	1	-1	1	1	0	1	0	-1		0	1	-1	1	-1	0	0	0	0	0
323	-1	-1	0	1	1	0	1	0	-1		-1	1	-1	-1	0	0	0	0	0	0
324	0	-1	0	1	1	0	1	0	-1		0	1	-1	-1	0	0	0	0	0	0
325	1	-1	0	1	1	0	1	0	-1		1	1	-1	-1	0	0	0	0	0	0
326	-1	1	0	1	1	0	1	0	-1		-1	1	-1	1	0	0	0	0	0	0
327	0	1	0	1	1	0	1	0	-1		0	1	-1	1	0	0	0	0	0	0
328	1	1	0	1	1	0	1	0	-1		1	1	-1	1	0	0	0	0	0	0
329	0	-1	1	1	1	0	1	0	-1		0	1	-1	-1	1	0	0	0	0	0
330	0	1	1	1	1	0	1	0	-1		0	1	-1	1	1	0	0	0	0	0
331	0	-1	-1	0	-1	1	1	0	-1		0	-1	-1	0	-1	0	0	-1	0	0
332	0	1	-1	0	-1	1	1	0	-1		0	-1	-1	0	-1	0	0	1	0	0
333	-1	-1	0	0	-1	1	1	0	-1		-1	-1	-1	0	0	0	0	-1	0	0
334	0	-1	0	0	-1	1	1	0	-1		0	-1	-1	0	0	0	0	-1	0	0
335	1	-1	0	0	-1	1	1	0	-1		1	-1	-1	0	0	0	0	-1	0	0
336	-1	1	0	0	-1	1	1	0	-1		-1	-1	-1	0	0	0	0	1	0	0
337	0	1	0	0	-1	1	1	0	-1		0	-1	-1	0	0	0	0	1	0	0
338	1	1	0	0	-1	1	1	0	-1		1	-1	-1	0	0	0	0	1	0	0
339	0	-1	1	0	-1	1	1	0	-1		0	-1	-1	0	1	0	0	-1	0	0
340	0	1	1	0	-1	1	1	0	-1		0	-1	-1	0	1	0	0	1	0	0
341	0	-1	-1	-1	0	1	1	0	-1		0	0	-1	1	-1	0	0	-1	0	0
342	0	1	-1	-1	0	1	1	0	-1		0	0	-1	-1	-1	0	0	1	0	0
343	-1	-1	0	-1	0	1	1	0	-1		-1	0	-1	1	0	0	0	-1	0	0
344	0	-1	0	-1	0	1	1	0	-1		0	0	-1	1	0	0	0	-1	0	0
345	1	-1	0	-1	0	1	1	0	-1		1	0	-1	1	0	0	0	-1	0	0
346	-1	1	0	-1	0	1	1	0	-1		-1	0	-1	-1	0	0	0	1	0	0
347	0	1	0	-1	0	1	1	0	-1		0	0	-1	-1	0	0	0	1	0	0
348	1	1	0	-1	0	1	1	0	-1		1	0	-1	-1	0	0	0	1	0	0
349	0	-1	1	-1	0	1	1	0	-1		0	0	-1	1	1	0	0	-1	0	0
350	0	1	1	-1	0	1	1	0	-1		0	0	-1	-1	1	0	0	1	0	0
351	0	-1	-1	0	0	1	1	0	-1		0	0	-1	0	-1	0	0	-1	0	0
352	0	1	-1	0	0	1	1	0	-1		0	0	-1	0	-1	0	0	1	0	0
353	-1	-1	0	0	0	1	1	0	-1		-1	0	-1	0	0	0	0	-1	0	0
354	0	-1	0	0	0	1	1	0	-1		0	0	-1	0	0	0	0	-1	0	0
355	1	-1	0	0	0	1	1	0	-1		1	0	-1	0	0	0	0	-1	0	0
356	-1	1	0	0	0	1	1	0	-1		-1	0	-1	0	0	0	0	1	0	0
357	0	1	0	0	0	1	1	0	-1		0	0	-1	0	0	0	0	1	0	0
358	1	1	0	0	0	1	1	0	-1		1	0	-1	0	0	0	0	1	0	0
359	0	-1	1	0	0	1	1	0	-1		0	0	-1	0	1	0	0	-1	0	0
360	0	1	1	0	0	1	1	0	-1		0	0	-1	0	1	0	0	1	0	0
361	0	-1	-1	1	0	1	1	0	-1		0	0	-1	-1	-1	0	0	-1	0	0
362	0	1	-1	1	0	1	1	0	-1		0	0	-1	1	-1	0	0	1	0	0
363	-1	-1	0	1	0	1	1	0	-1		-1	0	-1	-1	0	0	0	-1	0	0
364	0	-1	0	1	0	1	1	0	-1		0	0	-1	-1	0	0	0	-1	0	0
365	1	-1	0	1	0	1	1	0	-1		1	0	-1	-1	0	0	0	-1	0	0
366	-1	1	0	1	0	1	1	0	-1		-1	0	-1	1	0	0	0	1	0	0
367	0	1	0	1	0	1	1	0	-1		0	0	-1	1	0	0	0	1	0	0
368	1	1	0	1	0	1	1	0	-1		1	0	-1	1	0	0	0	1	0	0
369	0	-1	1	1	0	1	1	0	-1		0	0	-1	-1	1	0	0	-1	0	0
370	0	1	1	1	0	1	1	0	-1		0	0	-1	1	1	0	0	1	0	0
371	0	-1	-1	0	1	1	1	0	-1		0	1	-1	0	-1	0	0	-1	0	0
372	0	1	-1	0	1	1	1	0	-1		0	1	-1	0	-1	0	0	1	0	0
373	-1	-1	0	0	1	1	1	0	-1		-1	1	-1	0	0	0	0	-1	0	0
374	0	-1	0	0	1	1	1	0	-1		0	1	-1	0	0	0	0	-1	0	0
375	1	-1	0	0	1	1	1	0	-1		1	1	-1	0	0	0	0	-1	0	0
376	-1	1	0	0	1	1	1	0	-1		-1	1	-1	0	0	0	0	1	0	0
377	0	1	0	0	1	1	1	0	-1		0	1	-1	0	0	0	0	1	0	0
378	1	1	0	0	1	1	1	0	-1		1	1	-1	0	0	0	0	1	0	0
379	0	-1	1	0	1	1	1	0	-1		0	1	-1	0	1	0	0	-1	0	0
380	0	1	1	0	1	1	1	0	-1		0	1	-1	0	1	0	0	1	0	0
381	0	-1	-1	0	-1	-1	-1	-1	0		0	-1	0	0	1	1	0	-1	0	-1
382	-1	0	-1	0	-1	-1	-1	-1	0		-1	-1	0	0	1	1	0	0	0	0
383	0	0	-1	0	-1	-1	-1	-1	0		0	-1	0	0	1	1	0	0	0	0
384	1	0	-1	0	-1	-1	-1	-1	0		1	-1	0	0	1	1	0	0	0	0
385	0	1	-1	0	-1	-1	-1	-1	0		0	-1	0	0	1	1	0	1	0	1
386	-1	-1	0	0	-1	-1	-1	-1	0		-1	-1	0	0	0	1	0	-1	0	-1
387	0	-1	0	0	-1	-1	-1	-1	0		0	-1	0	0	0	1	0	-1	0	-1
388	1	-1	0	0	-1	-1	-1	-1	0		1	-1	0	0	0	1	0	-1	0	-1
389	-1	0	0	0	-1	-1	-1	-1	0		-1	-1	0	0	0	1	0	0	0	0
390	0	0	0	0	-1	-1	-1	-1	0		0	-1	0	0	0	1	0	0	0	0
391	1	0	0	0	-1	-1	-1	-1	0		1	-1	0	0	0	1	0	0	0	0
392	-1	1	0	0	-1	-1	-1	-1	0		-1	-1	0	0	0	1	0	1	0	1
393	0	1	0	0	-1	-1	-1	-1	0		0	-1	0	0	0	1	0	1	0	1
394	1	1	0	0	-1	-1	-1	-1	0		1	-1	0	0	0	1	0	1	0	1
395	0	-1	1	0	-1	-1	-1	-1	0		0	-1	0	0	-1	1	0	-1	0	-1
396	-1	0	1	0	-1	-1	-1	-1	0		-1	-1	0	0	-1	1	0	0	0	0
397	0	0	1	0	-1	-1	-1	-1	0		0	-1	0	0	-1	1	0	0	0	0
398	1	0	1	0	-1	-1	-1	-1	0		1	-1	0	0	-1	1	0	0	0	0
399	0	1	1	0	-1	-1	-1	-1	0		0	-1	0	0	-1	1	0	1	0	1
400	0	-1	-1	-1	0	-1	-1	-1	0		0	0	0	1	1	1	-1	-1	-1	-1
401	0	0	-1	-1	0	-1	-1	-1	0		0	0	0	0	1	1	-1	0	-1	0
402	1	0	-1	-1	0	-1	-1	-1	0		1	0	0	0	1	1	-1	0	-1	0
403	0	1	-1	-1	0	-1	-1	-1	0		0	0	0	-1	1	1	-1	1	-1	1
404	-1	-1	0	-1	0	-1	-1	-1	0		-1	0	0	1	0	1	0	-1	-1	-1
405	0	-1	0	-1	0	-1	-1	-1	0		0	0	0	1	0	1	0	-1	-1	-1
406	1	-1	0	-1	0	-1	-1	-1	0		1	0	0	1	0	1	0	-1	-1	-1
407	-1	0	0	-1	0	-1	-1	-1	0		-1	0	0	0	0	1	0	0	-1	0
408	0	0	0	-1	0	-1	-1	-1	0		0	0	0	0	0	1	0	0	-1	0
409	1	0	0	-1	0	-1	-1	-1	0		1	0	0	0	0	1	0	0	-1	0
410	-1	1	0	-1	0	-1	-1	-1	0		-1	0	0	-1	0	1	0	1	-1	1
411	0	1	0	-1	0	-1	-1	-1	0		0	0	0	-1	0	1	0	1	-1	1
412	1	1	0	-1	0	-1	-1	-1	0		1	0	0	-1	0	1	0	1	-1	1
413	0	-1	1	-1	0	-1	-1	-1	0		0	0	0	1	-1	1	1	-1	-1	-1
414	-1	0	1	-1	0	-1	-1	-1	0		-1	0	0	0	-1	1	1	0	-1	0
415	0	0	1	-1	0	-1	-1	-1	0		0	0	0	0	-1	1	1	0	-1	0
416	1	0	1	-1	0	-1	-1	-1	0		1	0	0	0	-1	1	1	0	-1	0
417	0	1	1	-1	0	-1	-1	-1	0		0	0	0	-1	-1	1	1	1	-1	1
418	0	0	-1	0	0	-1	-1	-1	0		0	0	0	0	1	1	0	0	0	0
419	1	0	-1	0	0	-1	-1	-1	0		1	0	0	0	1	1	0	0	0	0
420	0	1	-1	0	0	-1	-1	-1	0		0	0	0	0	1	1	0	1	0	1
421	-1	-1	0	0	0	-1	-1	-1	0		-1	0	0	0	0	1	0	-1	0	-1
422	0	-1	0	0	0	-1	-1	-1	0		0	0	0	0	0	1	0	-1	0	-1
423	1	-1	0	0	0	-1	-1	-1	0		1	0	0	0	0	1	0	-1	0	-1
424	-1	0	0	0	0	-1	-1	-1	0		-1	0	0	0	0	1	0	0	0	0
425	0	0	0	0	0	-1	-1	-1	0		0	0	0	0	0	1	0	0	0	0
426	1	0	0	0	0	-1	-1	-1	0		1	0	0	0	0	1	0	0	0	0
427	-1	1	0	0	0	-1	-1	-1	0		-1	0	0	0	0	1	0	1	0	1
428	0	1	0	0	0	-1	-1	-1	0		0	0	0	0	0	1	0	1	0	1
429	1	1	0	0	0	-1	-1	-1	0		1	0	0	0	0	1	0	1	0	1
430	0	-1	1	0	0	-1	-1	-1	0		0	0	0	0	-1	1	0	-1	0	-1
431	-1	0	1	0	0	-1	-1	-1	0		-1	0	0	0	-1	1	0	0	0	0
432	0	0	1	0	0	-1	-1	-1	0		0	0	0	0	-1	1	0	0	0	0
433	1	0	1	0	0	-1	-1	-1	0		1	0	0	0	-1	1	0	0	0	0
434	0	1	1	0	0	-1	-1	-1	0		0	0	0	0	-1	1	0	1	0	1
435	1	0	-1	1	0	-1	-1	-1	0		1	0	0	0	1	1	1	0	1	0
436	0	1	-1	1	0	-1	-1	-1	0		0	0	0	1	1	1	1	1	1	1
437	-1	-1	0	1	0	-1	-1	-1	0		-1	0	0	-1	0	1	0	-1	1	-1
438	0	-1	0	1	0	-1	-1	-1	0		0	0	0	-1	0	1	0	-1	1	-1
439	1	-1	0	1	0	-1	-1	-1	0		1	0	0	-1	0	1	0	-1	1	-1
440	-1	0	0	1	0	-1	-1	-1	0		-1	0	0	0	0	1	0	0	1	0
441	0	0	0	1	0	-1	-1	-1	0		0	0	0	0	0	1	0	0	1	0
442	1	0	0	1	0	-1	-1	-1	0		1	0	0	0	0	1	0	0	1	0
443	-1	1	0	1	0	-1	-1	-1	0		-1	0	0	1	0	1	0	1	1	1
444	0	1	0	1	0	-1	-1	-1	0		0	0	0	1	0	1	0	1	1	1
445	1	1	0	1	0	-1	-1	-1	0		1	0	0	1	0	1	0	1	1	1
446	0	-1	1	1	0	-1	-1	-1	0		0	0	0	-1	-1	1	-1	-1	1	-1
447	-1	0	1	1	0	-1	-1	-1	0		-1	0	0	0	-1	1	-1	0	1	0
448	0	0	1	1	0	-1	-1	-1	0		0	0	0	0	-1	1	-1	0	1	0
449	1	0	1	1	0	-1	-1	-1	0		1	0	0	0	-1	1	-1	0	1	0
450	0	1	1	1	0	-1	-1	-1	0		0	0	0	1	-1	1	-1	1	1	1
451	1	0	-1	0	1	-1	-1	-1	0		1	1	0	0	1	1	0	0	0	0
452	-1	-1	0	0	1	-1	-1	-1	0		-1	1	0	0	0	1	0	-1	0	-1
453	0	-1	0	0	1	-1	-1	-1	0		0	1	0	0	0	1	0	-1	0	-1
454	1	-1	0	0	1	-1	-1	-1	0		1	1	0	0	0	1	0	-1	0	-1
455	-1	0	0	0	1	-1	-1	-1	0		-1	1	0	0	0	1	0	0	0	0
456	0	0	0	0	1	-1	-1	-1	0		0	1	0	0	0	1	0	0	0	0
457	1	0	0	0	1	-1	-1	-1	0		1	1	0	0	0	1	0	0	0	0
458	-1	1	0	0	1	-1	-1	-1	0		-1	1	0	0	0	1	0	1	0	1
459	0	1	0	0	1	-1	-1	-1	0		0	1	0	0	0	1	0	1	0	1
460	1	1	0	0	1	-1	-1	-1	0		1	1	0	0	0	1	0	1	0	1
461	0	-1	1	0	1	-1	-1	-1	0		0	1	0	0	-1	1	0	-1	0	-1
462	-1	0	1	0	1	-1	-1	-1	0		-1	1	0	0	-1	1	0	0	0	0
463	0	0	1	0	1	-1	-1	-1	0		0	1	0	0	-1	1	0	0	0	0
464	1	0	1	0	1	-1	-1	-1	0		1	1	0	0	-1	1	0	0	0	0
465	0	1	1	0	1	-1	-1	-1	0		0	1	0	0	-1	1	0	1	0	1
466	-1	-1	0	-1	-1	0	-1	-1	0		-1	-1	0	1	0	0	0	0	-1	-1
467	0	-1	0	-1	-1	0	-1	-1	0		0	-1	0	1	0	0	0	0	-1	-1
468	1	-1	0	-1	-1	0	-1	-1	0		1	-1	0	1	0	0	0	0	-1	-1
469	-1	0	0	-1	-1	0	-1	-1	0		-1	-1	0	0	0	0	0	0	-1	0
470	0	0	0	-1	-1	0	-1	-1	0		0	-1	0	0	0	0	0	0	-1	0
471	1	0	0	-1	-1	0	-1	-1	0		1	-1	0	0	0	0	0	0	-1	0
472	-1	1	0	-1	-1	0	-1	-1	0		-1	-1	0	-1	0	0	0	0	-1	1
473	0	1	0	-1	-1	0	-1	-1	0		0	-1	0	-1	0	0	0	0	-1	1
474	1	1	0	-1	-1	0	-1	-1	0		1	-1	0	-1	0	0	0	0	-1	1
475	0	-1	1	-1	-1	0	-1	-1	0		0	-1	0	1	-1	0	1	0	-1	-1
476	-1	0	1	-1	-1	0	-1	-1	0		-1	-1	0	0	-1	0	1	0	-1	0
477	0	0	1	-1	-1	0	-1	-1	0		0	-1	0	0	-1	0	1	0	-1	0
478	1	0	1	-1	-1	0	-1	-1	0		1	-1	0	0	-1	0	1	0	-1	0
479	0	1	1	-1	-1	0	-1	-1	0		0	-1	0	-1	-1	0	1	0	-1	1
480	0	-1	0	0	-1	0	-1	-1	0		0	-1	0	0	0	0	0	0	0	-1
481	1	-1	0	0	-1	0	-1	-1	0		1	-1	0	0	0	0	0	0	0	-1
482	-1	0	0	0	-1	0	-1	-1	0		-1	-1	0	0	0	0	0	0	0	0
483	0	0	0	0	-1	0	-1	-1	0		0	-1	0	0	0	0	0	0	0	0
484	1	0	0	0	-1	0	-1	-1	0		1	-1	0	0	0	0	0	0	0	0
485	-1	1	0	0	-1	0	-1	-1	0		-1	-1	0	0	0	0	0	0	0	1
486	0	1	0	0	-1	0	-1	-1	0		0	-1	0	0	0	0	0	0	0	1
487	1	1	0	0	-1	0	-1	-1	0		1	-1	0	0	0	0	0	0	0	1
488	0	-1	1	0	-1	0	-1	-1	0		0	-1	0	0	-1	0	0	0	0	-1
489	-1	0	1	0	-1	0	-1	-1	0		-1	-1	0	0	-1	0	0	0	0	0
490	0	0	1	0	-1	0	-1	-1	0		0	-1	0	0	-1	0	0	0	0	0
491	1	0	1	0	-1	0	-1	-1	0		1	-1	0	0	-1	0	0	0	0	0
492	0	1	1	0	-1	0	-1	-1	0		0	-1	0	0	-1	0	0	0	0	1
493	0	-1	0	1	-1	0	-1	-1	0		0	-1	0	-1	0	0	0	0	1	-1
494	1	-1	0	1	-1	0	-1	-1	0		1	-1	0	-1	0	0	0	0	1	-1
495	0	0	0	1	-1	0	-1	-1	0		0	-1	0	0	0	0	0	0	1	0
496	1	0	0	1	-1	0	-1	-1	0		1	-1	0	0	0	0	0	0	1	0
497	-1	1	0	1	-1	0	-1	-1	0		-1	-1	0	1	0	0	0	0	1	1
498	0	1	0	1	-1	0	-1	-1	0		0	-1	0	1	0	0	0	0	1	1
499	1	1	0	1	-1	0	-1	-1	0		1	-1	0	1	0	0	0	0	1	1
500	0	-1	1	1	-1	0	-1	-1	0		0	-1	0	-1	-1	0	-1	0	1	-1
501	-1	0	1	1	-1	0	-1	-1	0		-1	-1	0	0	-1	0	-1	0	1	0
502	0	0	1	1	-1	0	-1	-1	0		0	-1	0	0	-1	0	-1	0	1	0
503	1	0	1	1	-1	0	-1	-1	0		1	-1	0	0	-1	0	-1	0	1	0
504	0	1	1	1	-1	0	-1	-1	0		0	-1	0	1	-1	0	-1	0	1	1
505	0	-1	0	-1	0	0	-1	-1	0		0	0	0	1	0	0	0	0	-1	-1
506	1	-1	0	-1	0	0	-1	-1	0		1	0	0	1	0	0	0	0	-1	-1
507	0	0	0	-1	0	0	-1	-1	0		0	0	0	0	0	0	0	0	-1	0
508	1	0	0	-1	0	0	-1	-1	0		1	0	0	0	0	0	0	0	-1	0
509	0	1	0	-1	0	0	-1	-1	0		0	0	0	-1	0	0	0	0	-1	1
510	1	1	0	-1	0	0	-1	-1	0		1	0	0	-1	0	0	0	0	-1	1
511	0	-1	1	-1	0	0	-1	-1	0		0	0	0	1	-1	0	1	0	-1	-1
512	-1	0	1	-1	0	0	-1	-1	0		-1	0	0	0	-1	0	1	0	-1	0
513	0	0	1	-1	0	0	-1	-1	0		0	0	0	0	-1	0	1	0	-1	0
514	1	0	1	-1	0	0	-1	-1	0		1	0	0	0	-1	0	1	0	-1	0
515	0	1	1	-1	0	0	-1	-1	0		0	0	0	-1	-1	0	1	0	-1	1
516	1	-1	0	0	0	0	-1	-1	0		1	0	0	0	0	0	0	0	0	-1
517	0	0	0	0	0	0	-1	-1	0		0	0	0	0	0	0	0	0	0	0
518	1	0	0	0	0	0	-1	-1	0		1	0	0	0	0	0	0	0	0	0
519	0	1	0	0	0	0	-1	-1	0		0	0	0	0	0	0	0	0	0	1
520	1	1	0	0	0	0	-1	-1	0		1	0	0	0	0	0	0	0	0	1
521	0	-1	1	0	0	0	-1	-1	0		0	0	0	0	-1	0	0	0	0	-1
522	-1	0	1	0	0	0	-1	-1	0		-1	0	0	0	-1	0	0	0	0	0
523	0	0	1	0	0	0	-1	-1	0		0	0	0	0	-1	0	0	0	0	0
524	1	0	1	0	0	0	-1	-1	0		1	0	0	0	-1	0	0	0	0	0
525	0	1	1	0	0	0	-1	-1	0		0	0	0	0	-1	0	0	0	0	1
526	1	-1	0	1	0	0	-1	-1	0		1	0	0	-1	0	0	0	0	1	-1
527	1	0	0	1	0	0	-1	-1	0		1	0	0	0	0	0	0	0	1	0
528	0	1	0	1	0	0	-1	-1	0		0	0	0	1	0	0	0	0	1	1
529	1	1	0	1	0	0	-1	-1	0		1	0	0	1	0	0	0	0	1	1
530	0	-1	1	1	0	0	-1	-1	0		0	0	0	-1	-1	0	-1	0	1	-1
531	-1	0	1	1	0	0	-1	-1	0		-1	0	0	0	-1	0	-1	0	1	0
532	0	0	1	1	0	0	-1	-1	0		0	0	0	0	-1	0	-1	0	1	0
533	1	0	1	1	0	0	-1	-1	0		1	0	0	0	-1	0	-1	0	1	0
534	0	1	1	1	0	0	-1	-1	0		0	0	0	1	-1	0	-1	0	1	1
535	1	-1	0	-1	1	0	-1	-1	0		1	1	0	1	0	0	0	0	-1	-1
536	1	0	0	-1	1	0	-1	-1	0		1	1	0	0	0	0	0	0	-1	0
537	1	1	0	-1	1	0	-1	-1	0		1	1	0	-1	0	0	0	0	-1	1
538	0	-1	1	-1	1	0	-1	-1	0		0	1	0	1	-1	0	1	0	-1	-1
539	-1	0	1	-1	1	0	-1	-1	0		-1	1	0	0	-1	0	1	0	-1	0
540	0	0	1	-1	1	0	-1	-1	0		0	1	0	0	-1	0	1	0	-1	0
541	1	0	1	-1	1	0	-1	-1	0		1	1	0	0	-1	0	1	0	-1	0
542	0	1	1	-1	1	0	-1	-1	0		0	1	0	-1	-1	0	1	0	-1	1
543	1	0	0	0	1	0	-1	-1	0		1	1	0	0	0	0	0	0	0	0
544	1	1	0	0	1	0	-1	-1	0		1	1	0	0	0	0	0	0	0	1
545	0	-1	1	0	1	0	-1	-1	0		0	1	0	0	-1	0	0	0	0	-1
546	-1	0	1	0	1	0	-1	-1	0		-1	1	0	0	-1	0	0	0	0	0
547	0	0	1	0	1	0	-1	-1	0		0	1	0	0	-1	0	0	0	0	0
548	1	0	1	0	1	0	-1	-1	0		1	1	0	0	-1	0	0	0	0	0
549	0	1	1	0	1	0	-1	-1	0		0	1	0	0	-1	0	0	0	0	1
550	1	1	0	1	1	0	-1	-1	0		1	1	0	1	0	0	0	0	1	1
551	0	-1	1	1	1	0	-1	-1	0		0	1	0	-1	-1	0	-1	0	1	-1
552	-1	0	1	1	1	0	-1	-1	0		-1	1	0	0	-1	0	-1	0	1	0
553	0	0	1	1	1	0	-1	-1	0		0	1	0	0	-1	0	-1	0	1	0
554	1	0	1	1	1	0	-1	-1	0		1	1	0	0	-1	0	-1	0	1	0
555	0	1	1	1	1	0	-1	-1	0		0	1	0	1	-1	0	-1	0	1	1
556	0	-1	1	0	-1	1	-1	-1	0		0	-1	0	0	-1	-1	0	1	0	-1
557	-1	0	1	0	-1	1	-1	-1	0		-1	-1	0	0	-1	-1	0	0	0	0
558	0	0	1	0	-1	1	-1	-1	0		0	-1	0	0	-1	-1	0	0	0	0
559	1	0	1	0	-1	1	-1	-1	0		1	-1	0	0	-1	-1	0	0	0	0
560	0	1	1	0	-1	1	-1	-1	0		0	-1	0	0	-1	-1	0	-1	0	1
561	0	-1	1	-1	0	1	-1	-1	0		0	0	0	1	-1	-1	1	1	-1	-1
562	0	0	1	-1	0	1	-1	-1	0		0	0	0	0	-1	-1	1	0	-1	0
563	1	0	1	-1	0	1	-1	-1	0		1	0	0	0	-1	-1	1	0	-1	0
564	0	1	1	-1	0	1	-1	-1	0		0	0	0	-1	-1	-1	1	-1	-1	1
565	0	0	1	0	0	1	-1	-1	0		0	0	0	0	-1	-1	0	0	0	0
566	1	0	1	0	0	1	-1	-1	0		1	0	0	0	-1	-1	0	0	0	0
567	0	1	1	0	0	1	-1	-1	0		0	0	0	0	-1	-1	0	-1	0	1
568	1	0	1	1	0	1	-1	-1	0		1	0	0	0	-1	-1	-1	0	1	0
569	0	1	1	1	0	1	-1	-1	0		0	0	0	1	-1	-1	-1	-1	1	1
570	1	0	1	0	1	1	-1	-1	0		1	1	0	0	-1	-1	0	0	0	0
571	0	-1	-1	-1	0	-1	0	-1	0		0	0	0	1	0	1	-1	0	0	0
572	-1	0	-1	-1	0	-1	0	-1	0		-1	0	0	0	0	1	-1	0	0	0
573	0	0	-1	-1	0	-1	0	-1	0		0	0	0	0	0	1	-1	0	0	0
574	1	0	-1	-1	0	-1	0	-1	0		1	0	0	0	0	1	-1	0	0	0
575	0	1	-1	-1	0	-1	0	-1	0		0	0	0	-1	0	1	-1	0	0	0
576	-1	-1	0	-1	0	-1	0	-1	0		-1	0	0	1	0	1	0	0	0	0
577	0	-1	0	-1	0	-1	0	-1	0		0	0	0	1	0	1	0	0	0	0
578	1	-1	0	-1	0	-1	0	-1	0		1	0	0	1	0	1	0	0	0	0
579	-1	0	0	-1	0	-1	0	-1	0		-1	0	0	0	0	1	0	0	0	0
580	0	0	0	-1	0	-1	0	-1	0		0	0	0	0	0	1	0	0	0	0
581	1	0	0	-1	0	-1	0	-1	0		1	0	0	0	0	1	0	0	0	0
582	-1	1	0	-1	0	-1	0	-1	0		-1	0	0	-1	0	1	0	0	0	0
583	0	1	0	-1	0	-1	0	-1	0		0	0	0	-1	0	1	0	0	0	0
584	1	1	0	-1	0	-1	0	-1	0		1	0	0	-1	0	1	0	0	0	0
585	0	-1	1	-1	0	-1	0	-1	0		0	0	0	1	0	1	1	0	0	0
586	-1	0	1	-1	0	-1	0	-1	0		-1	0	0	0	0	1	1	0	0	0
587	0	0	1	-1	0	-1	0	-1	0		0	0	0	0	0	1	1	0	0	0
588	1	0	1	-1	0	-1	0	-1	0		1	0	0	0	0	1	1	0	0	0
589	0	1	1	-1	0	-1	0	-1	0		0	0	0	-1	0	1	1	0	0	0
590	0	-1	-1	1	0	-1	0	-1	0		0	0	0	-1	0	1	1	0	0	0
591	-1	0	-1	1	0	-1	0	-1	0		-1	0	0	0	0	1	1	0	0	0
592	0	0	-1	1	0	-1	0	-1	0		0	0	0	0	0	1	1	0	0	0
593	1	0	-1	1	0	-1	0	-1	0		1	0	0	0	0	1	1	0	0	0
594	0	1	-1	1	0	-1	0	-1	0		0	0	0	1	0	1	1	0	0	0
595	-1	-1	0	1	0	-1	0	-1	0		-1	0	0	-1	0	1	0	0	0	0
596	0	-1	0	1	0	-1	0	-1	0		0	0	0	-1	0	1	0	0	0	0
597	1	-1	0	1	0	-1	0	-1	0		1	0	0	-1	0	1	0	0	0	0
598	-1	0	0	1	0	-1	0	-1	0		-1	0	0	0	0	1	0	0	0	0
599	0	0	0	1	0	-1	0	-1	0		0	0	0	0	0	1	0	0	0	0
600	1	0	0	1	0	-1	0	-1	0		1	0	0	0	0	1	0	0	0	0
601	-1	1	0	1	0	-1	0	-1	0		-1	0	0	1	0	1	0	0	0	0
602	0	1	0	1	0	-1	0	-1	0		0	0	0	1	0	1	0	0	0	0
603	1	1	0	1	0	-1	0	-1	0		1	0	0	1	0	1	0	0	0	0
604	0	-1	1	1	0	-1	0	-1	0		0	0	0	-1	0	1	-1	0	0	0
605	-1	0	1	1	0	-1	0	-1	0		-1	0	0	0	0	1	-1	0	0	0
606	0	0	1	1	0	-1	0	-1	0		0	0	0	0	0	1	-1	0	0	0
607	1	0	1	1	0	-1	0	-1	0		1	0	0	0	0	1	-1	0	0	0
608	0	1	1	1	0	-1	0	-1	0		0	0	0	1	0	1	-1	0	0	0
609	0	-1	-1	-1	-1	0	0	-1	0		0	-1	0	1	0	0	-1	0	0	0
610	-1	0	-1	-1	-1	0	0	-1	0		-1	-1	0	0	0	0	-1	0	0	0
611	0	0	-1	-1	-1	0	0	-1	0		0	-1	0	0	0	0	-1	0	0	0
612	1	0	-1	-1	-1	0	0	-1	0		1	-1	0	0	0	0	-1	0	0	0
613	0	1	-1	-1	-1	0	0	-1	0		0	-1	0	-1	0	0	-1	0	0	0
614	-1	-1	0	-1	-1	0	0	-1	0		-1	-1	0	1	0	0	0	0	0	0
615	0	-1	0	-1	-1	0	0	-1	0		0	-1	0	1	0	0	0	0	0	0
616	1	-1	0	-1	-1	0	0	-1	0		1	-1	0	1	0	0	0	0	0	0
617	-1	0	0	-1	-1	0	0	-1	0		-1	-1	0	0	0	0	0	0	0	0
618	0	0	0	-1	-1	0	0	-1	0		0	-1	0	0	0	0	0	0	0	0
619	1	0	0	-1	-1	0	0	-1	0		1	-1	0	0	0	0	0	0	0	0
620	-1	1	0	-1	-1	0	0	-1	0		-1	-1	0	-1	0	0	0	0	0	0
621	0	1	0	-1	-1	0	0	-1	0		0	-1	0	-1	0	0	0	0	0	0
622	1	1	0	-1	-1	0	0	-1	0		1	-1	0	-1	0	0	0	0	0	0
623	0	-1	1	-1	-1	0	0	-1	0		0	-1	0	1	0	0	1	0	0	0
624	-1	0	1	-1	-1	0	0	-1	0		-1	-1	0	0	0	0	1	0	0	0
625	0	0	1	-1	-1	0	0	-1	0		0	-1	0	0	0	0	1	0	0	0
626	1	0	1	-1	-1	0	0	-1	0		1	-1	0	0	0	0	1	0	0	0
627	0	1	1	-1	-1	0	0	-1	0		0	-1	0	-1	0	0	1	0	0	0
628	0	-1	-1	1	-1	0	0	-1	0		0	-1	0	-1	0	0	1	0	0	0
629	-1	0	-1	1	-1	0	0	-1	0		-1	-1	0	0	0	0	1	0	0	0
630	0	0	-1	1	-1	0	0	-1	0		0	-1	0	0	0	0	1	0	0	0
631	1	0	-1	1	-1	0	0	-1	0		1	-1	0	0	0	0	1	0	0	0
632	0	1	-1	1	-1	0	0	-1	0		0	-1	0	1	0	0	1	0	0	0
633	-1	-1	0	1	-1	0	0	-1	0		-1	-1	0	-1	0	0	0	0	0	0
634	0	-1	0	1	-1	0	0	-1	0		0	-1	0	-1	0	0	0	0	0	0
635	1	-1	0	1	-1	0	0	-1	0		1	-1	0	-1	0	0	0	0	0	0
636	-1	0	0	1	-1	0	0	-1	0		-1	-1	0	0	0	0	0	0	0	0
637	0	0	0	1	-1	0	0	-1	0		0	-1	0	0	0	0	0	0	0	0
638	1	0	0	1	-1	0	0	-1	0		1	-1	0	0	0	0	0	0	0	0
639	-1	1	0	1	-1	0	0	-1	0		-1	-1	0	1	0	0	0	0	0	0
640	0	1	0	1	-1	0	0	-1	0		0	-1	0	1	0	0	0	0	0	0
641	1	1	0	1	-1	0	0	-1	0		1	-1	0	1	0	0	0	0	0	0
642	0	-1	1	1	-1	0	0	-1	0		0	-1	0	-1	0	0	-1	0	0	0
643	-1	0	1	1	-1	0	0	-1	0		-1	-1	0	0	0	0	-1	0	0	0
644	0	0	1	1	-1	0	0	-1	0		0	-1	0	0	0	0	-1	0	0	0
645	1	0	1	1	-1	0	0	-1	0		1	-1	0	0	0	0	-1	0	0	0
646	0	1	1	1	-1	0	0	-1	0		0	-1	0	1	0	0	-1	0	0	0
647	0	-1	-1	-1	0	0	0	-1	0		0	0	0	1	0	0	-1	0	0	0
648	-1	0	-1	-1	0	0	0	-1	0		-1	0	0	0	0	0	-1	0	0	0
649	0	0	-1	-1	0	0	0	-1	0		0	0	0	0	0	0	-1	0	0	0
650	1	0	-1	-1	0	0	0	-1	0		1	0	0	0	0	0	-1	0	0	0
651	0	1	-1	-1	0	0	0	-1	0		0	0	0	-1	0	0	-1	0	0	0
652	-1	-1	0	-1	0	0	0	-1	0		-1	0	0	1	0	0	0	0	0	0
653	0	-1	0	-1	0	0	0	-1	0		0	0	0	1	0	0	0	0	0	0
654	1	-1	0	-1	0	0	0	-1	0		1	0	0	1	0	0	0	0	0	0
655	-1	0	0	-1	0	0	0	-1	0		-1	0	0	0	0	0	0	0	0	0
656	0	0	0	-1	0	0	0	-1	0		0	0	0	0	0	0	0	0	0	0
657	1	0	0	-1	0	0	0	-1	0		1	0	0	0	0	0	0	0	0	0
658	-1	1	0	-1	0	0	0	-1	0		-1	0	0	-1	0	0	0	0	0	0
659	0	1	0	-1	0	0	0	-1	0		0	0	0	-1	0	0	0	0	0	0
660	1	1	0	-1	0	0	0	-1	0		1	0	0	-1	0	0	0	0	0	0
661	0	-1	1	-1	0	0	0	-1	0		0	0	0	1	0	0	1	0	0	0
662	-1	0	1	-1	0	0	0	-1	0		-1	0	0	0	0	0	1	0	0	0
663	0	0	1	-1	0	0	0	-1	0		0	0	0	0	0	0	1	0	0	0
664	1	0	1	-1	0	0	0	-1	0		1	0	0	0	0	0	1	0	0	0
665	0	1	1	-1	0	0	0	-1	0		0	0	0	-1	0	0	1	0	0	0
666	0	-1	-1	1	0	0	0	-1	0		0	0	0	-1	0	0	1	0	0	0
667	-1	0	-1	1	0	0	0	-1	0		-1	0	0	0	0	0	1	0	0	0
668	0	0	-1	1	0	0	0	-1	0		0	0	0	0	0	0	1	0	0	0
669	1	0	-1	1	0	0	0	-1	0		1	0	0	0	0	0	1	0	0	0
670	0	1	-1	1	0	0	0	-1	0		0	0	0	1	0	0	1	0	0	0
671	-1	-1	0	1	0	0	0	-1	0		-1	0	0	-1	0	0	0	0	0	0
672	0	-1	0	1	0	0	0	-1	0		0	0	0	-1	0	0	0	0	0	0
673	1	-1	0	1	0	0	0	-1	0		1	0	0	-1	0	0	0	0	0	0
674	-1	0	0	1	0	0	0	-1	0		-1	0	0	0	0	0	0	0	0	0
675	0	0	0	1	0	0	0	-1	0		0	0	0	0	0	0	0	0	0	0
676	1	0	0	1	0	0	0	-1	0		1	0	0	0	0	0	0	0	0	0
677	-1	1	0	1	0	0	0	-1	0		-1	0	0	1	0	0	0	0	0	0
678	0	1	0	1	0	0	0	-1	0		0	0	0	1	0	0	0	0	0	0
679	1	1	0	1	0	0	0	-1	0		1	0	0	1	0	0	0	0	0	0
680	0	-1	1	1	0	0	0	-1	0		0	0	0	-1	0	0	-1	0	0	0
681	-1	0	1	1	0	0	0	-1	0		-1	0	0	0	0	0	-1	0	0	0
682	0	0	1	1	0	0	0	-1	0		0	0	0	0	0	0	-1	0	0	0
683	1	0	1	1	0	0	0	-1	0		1	0	0	0	0	0	-1	0	0	0
684	0	1	1	1	0	0	0	-1	0		0	0	0	1	0	0	-1	0	0	0
685	0	-1	-1	-1	1	0	0	-1	0		0	1	0	1	0	0	-1	0	0	0
686	-1	0	-1	-1	1	0	0	-1	0		-1	1	0	0	0	0	-1	0	0	0
687	0	0	-1	-1	1	0	0	-1	0		0	1	0	0	0	0	-1	0	0	0
688	1	0	-1	-1	1	0	0	-1	0		1	1	0	0	0	0	-1	0	0	0
689	0	1	-1	-1	1	0	0	-1	0		0	1	0	-1	0	0	-1	0	0	0
690	-1	-1	0	-1	1	0	0	-1	0		-1	1	0	1	0	0	0	0	0	0
691	0	-1	0	-1	1	0	0	-1	0		0	1	0	1	0	0	0	0	0	0
692	1	-1	0	-1	1	0	0	-1	0		1	1	0	1	0	0	0	0	0	0
693	-1	0	0	-1	1	0	0	-1	0		-1	1	0	0	0	0	0	0	0	0
694	0	0	0	-1	1	0	0	-1	0		0	1	0	0	0	0	0	0	0	0
695	1	0	0	-1	1	0	0	-1	0		1	1	0	0	0	0	0	0	0	0
696	-1	1	0	-1	1	0	0	-1	0		-1	1	0	-1	0	0	0	0	0	0
697	0	1	0	-1	1	0	0	-1	0		0	1	0	-1	0	0	0	0	0	0
698	1	1	0	-1	1	0	0	-1	0		1	1	0	-1	0	0	0	0	0	0
699	0	-1	1	-1	1	0	0	-1	0		0	1	0	1	0	0	1	0	0	0
700	-1	0	1	-1	1	0	0	-1	0		-1	1	0	0	0	0	1	0	0	0
701	0	0	1	-1	1	0	0	-1	0		0	1	0	0	0	0	1	0	0	0
702	1	0	1	-1	1	0	0	-1	0		1	1	0	0	0	0	1	0	0	0
703	0	1	1	-1	1	0	0	-1	0		0	1	0	-1	0	0	1	0	0	0
704	0	-1	-1	1	1	0	0	-1	0		0	1	0	-1	0	0	1	0	0	0
705	-1	0	-1	1	1	0	0	-1	0		-1	1	0	0	0	0	1	0	0	0
706	0	0	-1	1	1	0	0	-1	0		0	1	0	0	0	0	1	0	0	0
707	1	0	-1	1	1	0	0	-1	0		1	1	0	0	0	0	1	0	0	0
708	0	1	-1	1	1	0	0	-1	0		0	1	0	1	0	0	1	0	0	0
709	-1	-1	0	1	1	0	0	-1	0		-1	1	0	-1	0	0	0	0	0	0
710	0	-1	0	1	1	0	0	-1	0		0	1	0	-1	0	0	0	0	0	0
711	1	-1	0	1	1	0	0	-1	0		1	1	0	-1	0	0	0	0	0	0
712	-1	0	0	1	1	0	0	-1	0		-1	1	0	0	0	0	0	0	0	0
713	0	0	0	1	1	0	0	-1	0		0	1	0	0	0	0	0	0	0	0
714	1	0	0	1	1	0	0	-1	0		1	1	0	0	0	0	0	0	0	0
715	-1	1	0	1	1	0	0	-1	0		-1	1	0	1	0	0	0	0	0	0
716	0	1	0	1	1	0	0	-1	0		0	1	0	1	0	0	0	0	0	0
717	1	1	0	1	1	0	0	-1	0		1	1	0	1	0	0	0	0	0	0
718	0	-1	1	1	1	0	0	-1	0		0	1	0	-1	0	0	-1	0	0	0
719	-1	0	1	1	1	0	0	-1	0		-1	1	0	0	0	0	-1	0	0	0
720	0	0	1	1	1	0	0	-1	0		0	1	0	0	0	0	-1	0	0	0
721	1	0	1	1	1	0	0	-1	0		1	1	0	0	0	0	-1	0	0	0
722	0	1	1	1	1	0	0	-1	0		0	1	0	1	0	0	-1	0	0	0
723	0	-1	-1	-1	0	1	0	-1	0		0	0	0	1	0	-1	-1	0	0	0
724	-1	0	-1	-1	0	1	0	-1	0		-1	0	0	0	0	-1	-1	0	0	0
725	0	0	-1	-1	0	1	0	-1	0		0	0	0	0	0	-1	-1	0	0	0
726	1	0	-1	-1	0	1	0	-1	0		1	0	0	0	0	-1	-1	0	0	0
727	0	1	-1	-1	0	1	0	-1	0		0	0	0	-1	0	-1	-1	0	0	0
728	-1	-1	0	-1	0	1	0	-1	0		-1	0	0	1	0	-1	0	0	0	0
729	0	-1	0	-1	0	1	0	-1	0		0	0	0	1	0	-1	0	0	0	0
730	1	-1	0	-1	0	1	0	-1	0		1	0	0	1	0	-1	0	0	0	0
731	-1	0	0	-1	0	1	0	-1	0		-1	0	0	0	0	-1	0	0	0	0
732	0	0	0	-1	0	1	0	-1	0		0	0	0	0	0	-1	0	0	0	0
733	1	0	0	-1	0	1	0	-1	0		1	0	0	0	0	-1	0	0	0	0
734	-1	1	0	-1	0	1	0	-1	0		-1	0	0	-1	0	-1	0	0	0	0
735	0	1	0	-1	0	1	0	-1	0		0	0	0	-1	0	-1	0	0	0	0
736	1	1	0	-1	0	1	0	-1	0		1	0	0	-1	0	-1	0	0	0	0
737	0	-1	1	-1	0	1	0	-1	0		0	0	0	1	0	-1	1	0	0	0
738	-1	0	1	-1	0	1	0	-1	0		-1	0	0	0	0	-1	1	0	0	0
739	0	0	1	-1	0	1	0	-1	0		0	0	0	0	0	-1	1	0	0	0
740	1	0	1	-1	0	1	0	-1	0		1	0	0	0	0	-1	1	0	0	0
741	0	1	1	-1	0	1	0	-1	0		0	0	0	-1	0	-1	1	0	0	0
742	0	-1	-1	1	0	1	0	-1	0		0	0	0	-1	0	-1	1	0	0	0
743	-1	0	-1	1	0	1	0	-1	0		-1	0	0	0	0	-1	1	0	0	0
744	0	0	-1	1	0	1	0	-1	0		0	0	0	0	0	-1	1	0	0	0
745	1	0	-1	1	0	1	0	-1	0		1	0	0	0	0	-1	1	0	0	0
746	0	1	-1	1	0	1	0	-1	0		0	0	0	1	0	-1	1	0	0	0
747	-1	-1	0	1	0	1	0	-1	0		-1	0	0	-1	0	-1	0	0	0	0
748	0	-1	0	1	0	1	0	-1	0		0	0	0	-1	0	-1	0	0	0	0
749	1	-1	0	1	0	1	0	-1	0		1	0	0	-1	0	-1	0	0	0	0
750	-1	0	0	1	0	1	0	-1	0		-1	0	0	0	0	-1	0	0	0	0
751	0	0	0	1	0	1	0	-1	0		0	0	0	0	0	-1	0	0	0	0
752	1	0	0	1	0	1	0	-1	0		1	0	0	0	0	-1	0	0	0	0
753	-1	1	0	1	0	1	0	-1	0		-1	0	0	1	0	-1	0	0	0	0
754	0	1	0	1	0	1	0	-1	0		0	0	0	1	0	-1	0	0	0	0
755	1	1	0	1	0	1	0	-1	0		1	0	0	1	0	-1	0	0	0	0
756	0	-1	1	1	0	1	0	-1	0		0	0	0	-1	0	-1	-1	0	0	0
757	-1	0	1	1	0	1	0	-1	0		-1	0	0	0	0	-1	-1	0	0	0
758	0	0	1	1	0	1	0	-1	0		0	0	0	0	0	-1	-1	0	0	0
759	1	0	1	1	0	1	0	-1	0		1	0	0	0	0	-1	-1	0	0	0
760	0	1	1	1	0	1	0	-1	0		0	0	0	1	0	-1	-1	0	0	0
761	0	-1	-1	0	-1	-1	1	-1	0		0	-1	0	0	-1	1	0	1	0	1
762	-1	0	-1	0	-1	-1	1	-1	0		-1	-1	0	0	-1	1	0	0	0	0
763	0	0	-1	0	-1	-1	1	-1	0		0	-1	0	0	-1	1	0	0	0	0
764	1	0	-1	0	-1	-1	1	-1	0		1	-1	0	0	-1	1	0	0	0	0
765	0	1	-1	0	-1	-1	1	-1	0		0	-1	0	0	-1	1	0	-1	0	-1
766	-1	-1	0	0	-1	-1	1	-1	0		-1	-1	0	0	0	1	0	1	0	1
767	0	-1	0	0	-1	-1	1	-1	0		0	-1	0	0	0	1	0	1	0	1
768	1	-1	0	0	-1	-1	1	-1	0		1	-1	0	0	0	1	0	1	0	1
769	-1	0	0	0	-1	-1	1	-1	0		-1	-1	0	0	0	1	0	0	0	0
770	0	0	0	0	-1	-1	1	-1	0		0	-1	0	0	0	1	0	0	0	0
771	1	0	0	0	-1	-1	1	-1	0		1	-1	0	0	0	1	0	0	0	0
772	-1	1	0	0	-1	-1	1	-1	0		-1	-1	0	0	0	1	0	-1	0	-1
773	0	1	0	0	-1	-1	1	-1	0		0	-1	0	0	0	1	0	-1	0	-1
774	1	1	0	0	-1	-1	1	-1	0		1	-1	0	0	0	1	0	-1	0	-1
775	0	-1	1	0	-1	-1	1	-1	0		0	-1	0	0	1	1	0	1	0	1
776	-1	0	1	0	-1	-1	1	-1	0		-1	-1	0	0	1	1	0	0	0	0
777	0	0	1	0	-1	-1	1	-1	0		0	-1	0	0	1	1	0	0	0	0
778	1	0	1	0	-1	-1	1	-1	0		1	-1	0	0	1	1	0	0	0	0
779	0	1	1	0	-1	-1	1	-1	0		0	-1	0	0	1	1	0	-1	0	-1
780	0	-1	-1	-1	0	-1	1	-1	0		0	0	0	1	-1	1	-1	1	1	1
781	-1	0	-1	-1	0	-1	1	-1	0		-1	0	0	0	-1	1	-1	0	1	0
782	0	0	-1	-1	0	-1	1	-1	0		0	0	0	0	-1	1	-1	0	1	0
783	1	0	-1	-1	0	-1	1	-1	0		1	0	0	0	-1	1	-1	0	1	0
784	0	1	-1	-1	0	-1	1	-1	0		0	0	0	-1	-1	1	-1	-1	1	-1
785	-1	-1	0	-1	0	-1	1	-1	0		-1	0	0	1	0	1	0	1	1	1
786	0	-1	0	-1	0	-1	1	-1	0		0	0	0	1	0	1	0	1	1	1
787	1	-1	0	-1	0	-1	1	-1	0		1	0	0	1	0	1	0	1	1	1
788	-1	0	0	-1	0	-1	1	-1	0		-1	0	0	0	0	1	0	0	1	0
789	0	0	0	-1	0	-1	1	-1	0		0	0	0	0	0	1	0	0	1	0
790	1	0	0	-1	0	-1	1	-1	0		1	0	0	0	0	1	0	0	1	0
791	-1	1	0	-1	0	-1	1	-1	0		-1	0	0	-1	0	1	0	-1	1	-1
792	0	1	0	-1	0	-1	1	-1	0		0	0	0	-1	0	1	0	-1	1	-1
793	1	1	0	-1	0	-1	1	-1	0		1	0	0	-1	0	1	0	-1	1	-1
794	0	-1	1	-1	0	-1	1	-1	0		0	0	0	1	1	1	1	1	1	1
795	-1	0	1	-1	0	-1	1	-1	0		-1	0	0	0	1	1	1	0	1	0
796	0	0	1	-1	0	-1	1	-1	0		0	0	0	0	1	1	1	0	1	0
797	1	0	1	-1	0	-1	1	-1	0		1	0	0	0	1	1	1	0	1	0
798	0	1	1	-1	0	-1	1	-1	0		0	0	0	-1	1	1	1	-1	1	-1
799	0	-1	-1	0	0	-1	1	-1	0		0	0	0	0	-1	1	0	1	0	1
800	-1	0	-1	0	0	-1	1	-1	0		-1	0	0	0	-1	1	0	0	0	0
801	0	0	-1	0	0	-1	1	-1	0		0	0	0	0	-1	1	0	0	0	0
802	1	0	-1	0	0	-1	1	-1	0		1	0	0	0	-1	1	0	0	0	0
803	0	1	-1	0	0	-1	1	-1	0		0	0	0	0	-1	1	0	-1	0	-1
804	-1	-1	0	0	0	-1	1	-1	0		-1	0	0	0	0	1	0	1	0	1
805	0	-1	0	0	0	-1	1	-1	0		0	0	0	0	0	1	0	1	0	1
806	1	-1	0	0	0	-1	1	-1	0		1	0	0	0	0	1	0	1	0	1
807	-1	0	0	0	0	-1	1	-1	0		-1	0	0	0	0	1	0	0	0	0
808	0	0	0	0	0	-1	1	-1	0		0	0	0	0	0	1	0	0	0	0
809	1	0	0	0	0	-1	1	-1	0		1	0	0	0	0	1	0	0	0	0
810	-1	1	0	0	0	-1	1	-1	0		-1	0	0	0	0	1	0	-1	0	-1
811	0	1	0	0	0	-1	1	-1	0		0	0	0	0	0	1	0	-1	0	-1
812	1	1	0	0	0	-1	1	-1	0		1	0	0	0	0	1	0	-1	0	-1
813	0	-1	1	0	0	-1	1	-1	0		0	0	0	0	1	1	0	1	0	1
814	-1	0	1	0	0	-1	1	-1	0		-1	0	0	0	1	1	0	0	0	0
815	0	0	1	0	0	-1	1	-1	0		0	0	0	0	1	1	0	0	0	0
816	1	0	1	0	0	-1	1	-1	0		1	0	0	0	1	1	0	0	0	0
817	0	1	1	0	0	-1	1	-1	0		0	0	0	0	1	1	0	-1	0	-1
818	0	-1	-1	1	0	-1	1	-1	0		0	0	0	-1	-1	1	1	1	-1	1
819	-1	0	-1	1	0	-1	1	-1	0		-1	0	0	0	-1	1	1	0	-1	0
820	0	0	-1	1	0	-1	1	-1	0		0	0	0	0	-1	1	1	0	-1	0
821	1	0	-1	1	0	-1	1	-1	0		1	0	0	0	-1	1	1	0	-1	0
822	0	1	-1	1	0	-1	1	-1	0		0	0	0	1	-1	1	1	-1	-1	-1
823	-1	-1	0	1	0	-1	1	-1	0		-1	0	0	-1	0	1	0	1	-1	1
824	0	-1	0	1	0	-1	1	-1	0		0	0	0	-1	0	1	0	1	-1	1
825	1	-1	0	1	0	-1	1	-1	0		1	0	0	-1	0	1	0	1	-1	1
826	-1	0	0	1	0	-1	1	-1	0		-1	0	0	0	0	1	0	0	-1	0
827	0	0	0	1	0	-1	1	-1	0		0	0	0	0	0	1	0	0	-1	0
828	1	0	0	1	0	-1	1	-1	0		1	0	0	0	0	1	0	0	-1	0
829	-1	1	0	1	0	-1	1	-1	0		-1	0	0	1	0	1	0	-1	-1	-1
830	0	1	0	1	0	-1	1	-1	0		0	0	0	1	0	1	0	-1	-1	-1
831	1	1	0	1	0	-1	1	-1	0		1	0	0	1	0	1	0	-1	-1	-1
832	0	-1	1	1	0	-1	1	-1	0		0	0	0	-1	1	1	-1	1	-1	1
833	-1	0	1	1	0	-1	1	-1	0		-1	0	0	0	1	1	-1	0	-1	0
834	0	0	1	1	0	-1	1	-1	0		0	0	0	0	1	1	-1	0	-1	0
835	1	0	1	1	0	-1	1	-1	0		1	0	0	0	1	1	-1	0	-1	0
836	0	1	1	1	0	-1	1	-1	0		0	0	0	1	1	1	-1	-1	-1	-1
837	0	-1	-1	0	1	-1	1	-1	0		0	1	0	0	-1	1	0	1	0	1
838	-1	0	-1	0	1	-1	1	-1	0		-1	1	0	0	-1	1	0	0	0	0
839	0	0	-1	0	1	-1	1	-1	0		0	1	0	0	-1	1	0	0	0	0
840	1	0	-1	0	1	-1	1	-1	0		1	1	0	0	-1	1	0	0	0	0
841	0	1	-1	0	1	-1	1	-1	0		0	1	0	0	-1	1	0	-1	0	-1
842	-1	-1	0	0	1	-1	1	-1	0		-1	1	0	0	0	1	0	1	0	1
843	0	-1	0	0	1	-1	1	-1	0		0	1	0	0	0	1	0	1	0	1
844	1	-1	0	0	1	-1	1	-1	0		1	1	0	0	0	1	0	1	0	1
845	-1	0	0	0	1	-1	1	-1	0		-1	1	0	0	0	1	0	0	0	0
846	0	0	0	0	1	-1	1	-1	0		0	1	0	0	0	1	0	0	0	0
847	1	0	0	0	1	-1	1	-1	0		1	1	0	0	0	1	0	0	0	0
848	-1	1	0	0	1	-1	1	-1	0		-1	1	0	0	0	1	0	-1	0	-1
849	0	1	0	0	1	-1	1	-1	0		0	1	0	0	0	1	0	-1	0	-1
850	1	1	0	0	1	-1	1	-1	0		1	1	0	0	0	1	0	-1	0	-1
851	0	-1	1	0	1	-1	1	-1	0		0	1	0	0	1	1	0	1	0	1
852	-1	0	1	0	1	-1	1	-1	0		-1	1	0	0	1	1	0	0	0	0
853	0	0	1	0	1	-1	1	-1	0		0	1	0	0	1	1	0	0	0	0
854	1	0	1	0	1	-1	1	-1	0		1	1	0	0	1	1	0	0	0	0
855	0	1	1	0	1	-1	1	-1	0		0	1	0	0	1	1	0	-1	0	-1
856	0	-1	-1	-1	-1	0	1	-1	0		0	-1	0	1	-1	0	-1	0	1	1
857	-1	0	-1	-1	-1	0	1	-1	0		-1	-1	0	0	-1	0	-1	0	1	0
858	0	0	-1	-1	-1	0	1	-1	0		0	-1	0	0	-1	0	-1	0	1	0
859	1	0	-1	-1	-1	0	1	-1	0		1	-1	0	0	-1	0	-1	0	1	0
860	0	1	-1	-1	-1	0	1	-1	0		0	-1	0	-1	-1	0	-1	0	1	-1
861	-1	-1	0	-1	-1	0	1	-1	0		-1	-1	0	1	0	0	0	0	1	1
862	0	-1	0	-1	-1	0	1	-1	0		0	-1	0	1	0	0	0	0	1	1
863	1	-1	0	-1	-1	0	1	-1	0		1	-1	0	1	0	0	0	0	1	1
864	-1	0	0	-1	-1	0	1	-1	0		-1	-1	0	0	0	0	0	0	1	0
865	0	0	0	-1	-1	0	1	-1	0		0	-1	0	0	0	0	0	0	1	0
866	1	0	0	-1	-1	0	1	-1	0		1	-1	0	0	0	0	0	0	1	0
867	-1	1	0	-1	-1	0	1	-1	0		-1	-1	0	-1	0	0	0	0	1	-1
868	0	1	0	-1	-1	0	1	-1	0		0	-1	0	-1	0	0	0	0	1	-1
869	1	1	0	-1	-1	0	1	-1	0		1	-1	0	-1	0	0	0	0	1	-1
870	0	-1	1	-1	-1	0	1	-1	0		0	-1	0	1	1	0	1	0	1	1
871	-1	0	1	-1	-1	0	1	-1	0		-1	-1	0	0	1	0	1	0	1	0
872	0	0	1	-1	-1	0	1	-1	0		0	-1	0	0	1	0	1	0	1	0
873	1	0	1	-1	-1	0	1	-1	0		1	-1	0	0	1	0	1	0	1	0
874	0	1	1	-1	-1	0	1	-1	0		0	-1	0	-1	1	0	1	0	1	-1
875	0	-1	-1	0	-1	0	1	-1	0		0	-1	0	0	-1	0	0	0	0	1
876	-1	0	-1	0	-1	0	1	-1	0		-1	-1	0	0	-1	0	0	0	0	0
877	0	0	-1	0	-1	0	1	-1	0		0	-1	0	0	-1	0	0	0	0	0
878	1	0	-1	0	-1	0	1	-1	0		1	-1	0	0	-1	0	0	0	0	0
879	0	1	-1	0	-1	0	1	-1	0		0	-1	0	0	-1	0	0	0	0	-1
880	-1	-1	0	0	-1	0	1	-1	0		-1	-1	0	0	0	0	0	0	0	1
881	0	-1	0	0	-1	0	1	-1	0		0	-1	0	0	0	0	0	0	0	1
882	1	-1	0	0	-1	0	1	-1	0		1	-1	0	0	0	0	0	0	0	1
883	-1	0	0	0	-1	0	1	-1	0		-1	-1	0	0	0	0	0	0	0	0
884	0	0	0	0	-1	0	1	-1	0		0	-1	0	0	0	0	0	0	0	0
885	1	0	0	0	-1	0	1	-1	0		1	-1	0	0	0	0	0	0	0	0
886	-1	1	0	0	-1	0	1	-1	0		-1	-1	0	0	0	0	0	0	0	-1
887	0	1	0	0	-1	0	1	-1	0		0	-1	0	0	0	0	0	0	0	-1
888	1	1	0	0	-1	0	1	-1	0		1	-1	0	0	0	0	0	0	0	-1
889	0	-1	1	0	-1	0	1	-1	0		0	-1	0	0	1	0	0	0	0	1
890	-1	0	1	0	-1	0	1	-1	0		-1	-1	0	0	1	0	0	0	0	0
891	0	0	1	0	-1	0	1	-1	0		0	-1	0	0	1	0	0	0	0	0
892	1	0	1	0	-1	0	1	-1	0		1	-1	0	0	1	0	0	0	0	0
893	0	1	1	0	-1	0	1	-1	0		0	-1	0	0	1	0	0	0	0	-1
894	0	-1	-1	1	-1	0	1	-1	0		0	-1	0	-1	-1	0	1	0	-1	1
895	-1	0	-1	1	-1	0	1	-1	0		-1	-1	0	0	-1	0	1	0	-1	0
896	0	0	-1	1	-1	0	1	-1	0		0	-1	0	0	-1	0	1	0	-1	0
897	1	0	-1	1	-1	0	1	-1	0		1	-1	0	0	-1	0	1	0	-1	0
898	0	1	-1	1	-1	0	1	-1	0		0	-1	0	1	-1	0	1	0	-1	-1
899	-1	-1	0	1	-1	0	1	-1	0		-1	-1	0	-1	0	0	0	0	-1	1
900	0	-1	0	1	-1	0	1	-1	0		0	-1	0	-1	0	0	0	0	-1	1
901	1	-1	0	1	-1	0	1	-1	0		1	-1	0	-1	0	0	0	0	-1	1
902	-1	0	0	1	-1	0	1	-1	0		-1	-1	0	0	0	0	0	0	-1	0
903	0	0	0	1	-1	0	1	-1	0		0	-1	0	0	0	0	0	0	-1	0
904	1	0	0	1	-1	0	1	-1	0		1	-1	0	0	0	0	0	0	-1	0
905	-1	1	0	1	-1	0	1	-1	0		-1	-1	0	1	0	0	0	0	-1	-1
906	0	1	0	1	-1	0	1	-1	0		0	-1	0	1	0	0	0	0	-1	-1
907	1	1	0	1	-1	0	1	-1	0		1	-1	0	1	0	0	0	0	-1	-1
908	0	-1	1	1	-1	0	1	-1	0		0	-1	0	-1	1	0	-1	0	-1	1
909	-1	0	1	1	-1	0	1	-1	0		-1	-1	0	0	1	0	-1	0	-1	0
910	0	0	1	1	-1	0	1	-1	0		0	-1	0	0	1	0	-1	0	-1	0
911	1	0	1	1	-1	0	1	-1	0		1	-1	0	0	1	0	-1	0	-1	0
912	0	1	1	1	-1	0	1	-1	0		0	-1	0	1	1	0	-1	0	-1	-1
913	0	-1	-1	-1	0	0	1	-1	0		0	0	0	1	-1	0	-1	0	1	1
914	-1	0	-1	-1	0	0	1	-1	0		-1	0	0	0	-1	0	-1	0	1	0
915	0	0	-1	-1	0	0	1	-1	0		0	0	0	0	-1	0	-1	0	1	0
916	1	0	-1	-1	0	0	1	-1	0		1	0	0	0	-1	0	-1	0	1	0
917	0	1	-1	-1	0	0	1	-1	0		0	0	0	-1	-1	0	-1	0	1	-1
918	-1	-1	0	-1	0	0	1	-1	0		-1	0	0	1	0	0	0	0	1	1
919	0	-1	0	-1	0	0	1	-1	0		0	0	0	1	0	0	0	0	1	1
920	1	-1	0	-1	0	0	1	-1	0		1	0	0	1	0	0	0	0	1	1
921	-1	0	0	-1	0	0	1	-1	0		-1	0	0	0	0	0	0	0	1	0
922	0	0	0	-1	0	0	1	-1	0		0	0	0	0	0	0	0	0	1	0
923	1	0	0	-1	0	0	1	-1	0		1	0	0	0	0	0	0	0	1	0
924	-1	1	0	-1	0	0	1	-1	0		-1	0	0	-1	0	0	0	0	1	-1
925	0	1	0	-1	0	0	1	-1	0		0	0	0	-1	0	0	0	0	1	-1
926	1	1	0	-1	0	0	1	-1	0		1	0	0	-1	0	0	0	0	1	-1
927	0	-1	1	-1	0	0	1	-1	0		0	0	0	1	1	0	1	0	1	1
928	-1	0	1	-1	0	0	1	-1	0		-1	0	0	0	1	0	1	0	1	0
929	0	0	1	-1	0	0	1	-1	0		0	0	0	0	1	0	1	0	1	0
930	1	0	1	-1	0	0	1	-1	0		1	0	0	0	1	0	1	0	1	0
931	0	1	1	-1	0	0	1	-1	0		0	0	0	-1	1	0	1	0	1	-1
932	0	-1	-1	0	0	0	1	-1	0		0	0	0	0	-1	0	0	0	0	1
933	-1	0	-1	0	0	0	1	-1	0		-1	0	0	0	-1	0	0	0	0	0
934	0	0	-1	0	0	0	1	-1	0		0	0	0	0	-1	0	0	0	0	0
935	1	0	-1	0	0	0	1	-1	0		1	0	0	0	-1	0	0	0	0	0
936	0	1	-1	0	0	0	1	-1	0		0	0	0	0	-1	0	0	0	0	-1
937	-1	-1	0	0	0	0	1	-1	0		-1	0	0	0	0	0	0	0	0	1
938	0	-1	0	0	0	0	1	-1	0		0	0	0	0	0	0	0	0	0	1
939	1	-1	0	0	0	0	1	-1	0		1	0	0	0	0	0	0	0	0	1
940	-1	0	0	0	0	0	1	-1	0		-1	0	0	0	0	0	0	0	0	0
941	0	0	0	0	0	0	1	-1	0		0	0	0	0	0	0	0	0	0	0
942	1	0	0	0	0	0	1	-1	0		1	0	0	0	0	0	0	0	0	0
943	-1	1	0	0	0	0	1	-1	0		-1	0	0	0	0	0	0	0	0	-1
944	0	1	0	0	0	0	1	-1	0		0	0	0	0	0	0	0	0	0	-1
945	1	1	0	0	0	0	1	-1	0		1	0	0	0	0	0	0	0	0	-1
946	0	-1	1	0	0	0	1	-1	0		0	0	0	0	1	0	0	0	0	1
947	-1	0	1	0	0	0	1	-1	0		-1	0	0	0	1	0	0	0	0	0
948	0	0	1	0	0	0	1	-1	0		0	0	0	0	1	0	0	0	0	0
949	1	0	1	0	0	0	1	-1	0		1	0	0	0	1	0	0	0	0	0
950	0	1	1	0	0	0	1	-1	0		0	0	0	0	1	0	0	0	0	-1
951	0	-1	-1	1	0	0	1	-1	0		0	0	0	-1	-1	0	1	0	-1	1
952	-1	0	-1	1	0	0	1	-1	0		-1	0	0	0	-1	0	1	0	-1	0
953	0	0	-1	1	0	0	1	-1	0		0	0	0	0	-1	0	1	0	-1	0
954	1	0	-1	1	0	0	1	-1	0		1	0	0	0	-1	0	1	0	-1	0
955	0	1	-1	1	0	0	1	-1	0		0	0	0	1	-1	0	1	0	-1	-1
956	-1	-1	0	1	0	0	1	-1	0		-1	0	0	-1	0	0	0	0	-1	1
957	0	-1	0	1	0	0	1	-1	0		0	0	0	-1	0	0	0	0	-1	1
958	1	-1	0	1	0	0	1	-1	0		1	0	0	-1	0	0	0	0	-1	1
959	-1	0	0	1	0	0	1	-1	0		-1	0	0	0	0	0	0	0	-1	0
960	0	0	0	1	0	0	1	-1	0		0	0	0	0	0	0	0	0	-1	0
961	1	0	0	1	0	0	1	-1	0		1	0	0	0	0	0	0	0	-1	0
962	-1	1	0	1	0	0	1	-1	0		-1	0	0	1	0	0	0	0	-1	-1
963	0	1	0	1	0	0	1	-1	0		0	0	0	1	0	0	0	0	-1	-1
964	1	1	0	1	0	0	1	-1	0		1	0	0	1	0	0	0	0	-1	-1
965	0	-1	1	1	0	0	1	-1	0		0	0	0	-1	1	0	-1	0	-1	1
966	-1	0	1	1	0	0	1	-1	0		-1	0	0	0	1	0	-1	0	-1	0
967	0	0	1	1	0	0	1	-1	0		0	0	0	0	1	0	-1	0	-1	0
968	1	0	1	1	0	0	1	-1	0		1	0	0	0	1	0	-1	0	-1	0
969	0	1	1	1	0	0	1	-1	0		0	0	0	1	1	0	-1	0	-1	-1
970	0	-1	-1	-1	1	0	1	-1	0		0	1	0	1	-1	0	-1	0	1	1
971	-1	0	-1	-1	1	0	1	-1	0		-1	1	0	0	-1	0	-1	0	1	0
972	0	0	-1	-1	1	0	1	-1	0		0	1	0	0	-1	0	-1	0	1	0
973	1	0	-1	-1	1	0	1	-1	0		1	1	0	0	-1	0	-1	0	1	0
974	0	1	-1	-1	1	0	1	-1	0		0	1	0	-1	-1	0	-1	0	1	-1
975	-1	-1	0	-1	1	0	1	-1	0		-1	1	0	1	0	0	0	0	1	1
976	0	-1	0	-1	1	0	1	-1	0		0	1	0	1	0	0	0	0	1	1
977	1	-1	0	-1	1	0	1	-1	0		1	1	0	1	0	0	0	0	1	1
978	-1	0	0	-1	1	0	1	-1	0		-1	1	0	0	0	0	0	0	1	0
979	0	0	0	-1	1	0	1	-1	0		0	1	0	0	0	0	0	0	1	0
980	1	0	0	-1	1	0	1	-1	0		1	1	0	0	0	0	0	0	1	0
981	-1	1	0	-1	1	0	1	-1	0		-1	1	0	-1	0	0	0	0	1	-1
982	0	1	0	-1	1	0	1	-1	0		0	1	0	-1	0	0	0	0	1	-1
983	1	1	0	-1	1	0	1	-1	0		1	1	0	-1	0	0	0	0	1	-1
984	0	-1	1	-1	1	0	1	-1	0		0	1	0	1	1	0	1	0	1	1
985	-1	0	1	-1	1	0	1	-1	0		-1	1	0	0	1	0	1	0	1	0
986	0	0	1	-1	1	0	1	-1	0		0	1	0	0	1	0	1	0	1	0
987	1	0	1	-1	1	0	1	-1	0		1	1	0	0	1	0	1	0	1	0
988	0	1	1	-1	1	0	1	-1	0		0	1	0	-1	1	0	1	0	1	-1
989	0	-1	-1	0	1	0	1	-1	0		0	1	0	0	-1	0	0	0	0	1
990	-1	0	-1	0	1	0	1	-1	0		-1	1	0	0	-1	0	0	0	0	0
991	0	0	-1	0	1	0	1	-1	0		0	1	0	0	-1	0	0	0	0	0
992	1	0	-1	0	1	0	1	-1	0		1	1	0	0	-1	0	0	0	0	0
993	0	1	-1	0	1	0	1	-1	0		0	1	0	0	-1	0	0	0	0	-1
994	-1	-1	0	0	1	0	1	-1	0		-1	1	0	0	0	0	0	0	0	1
995	0	-1	0	0	1	0	1	-1	0		0	1	0	0	0	0	0	0	0	1
996	1	-1	0	0	1	0	1	-1	0		1	1	0	0	0	0	0	0	0	1
997	-1	0	0	0	1	0	1	-1	0		-1	1	0	0	0	0	0	0	0	0
998	0	0	0	0	1	0	1	-1	0		0	1	0	0	0	0	0	0	0	0
999	1	0	0	0	1	0	1	-1	0		1	1	0	0	0	0	0	0	0	0
1000	-1	1	0	0	1	0	1	-1	0		-1	1	0	0	0	0	0	0	0	-1
1001	0	1	0	0	1	0	1	-1	0		0	1	0	0	0	0	0	0	0	-1
1002	1	1	0	0	1	0	1	-1	0		1	1	0	0	0	0	0	0	0	-1
1003	0	-1	1	0	1	0	1	-1	0		0	1	0	0	1	0	0	0	0	1
1004	-1	0	1	0	1	0	1	-1	0		-1	1	0	0	1	0	0	0	0	0
1005	0	0	1	0	1	0	1	-1	0		0	1	0	0	1	0	0	0	0	0
1006	1	0	1	0	1	0	1	-1	0		1	1	0	0	1	0	0	0	0	0
1007	0	1	1	0	1	0	1	-1	0		0	1	0	0	1	0	0	0	0	-1
1008	0	-1	-1	1	1	0	1	-1	0		0	1	0	-1	-1	0	1	0	-1	1
1009	-1	0	-1	1	1	0	1	-1	0		-1	1	0	0	-1	0	1	0	-1	0
1010	0	0	-1	1	1	0	1	-1	0		0	1	0	0	-1	0	1	0	-1	0
1011	1	0	-1	1	1	0	1	-1	0		1	1	0	0	-1	0	1	0	-1	0
1012	0	1	-1	1	1	0	1	-1	0		0	1	0	1	-1	0	1	0	-1	-1
1013	-1	-1	0	1	1	0	1	-1	0		-1	1	0	-1	0	0	0	0	-1	1
1014	0	-1	0	1	1	0	1	-1	0		0	1	0	-1	0	0	0	0	-1	1
1015	1	-1	0	1	1	0	1	-1	0		1	1	0	-1	0	0	0	0	-1	1
1016	-1	0	0	1	1	0	1	-1	0		-1	1	0	0	0	0	0	0	-1	0
1017	0	0	0	1	1	0	1	-1	0		0	1	0	0	0	0	0	0	-1	0
1018	1	0	0	1	1	0	1	-1	0		1	1	0	0	0	0	0	0	-1	0
1019	-1	1	0	1	1	0	1	-1	0		-1	1	0	1	0	0	0	0	-1	-1
1020	0	1	0	1	1	0	1	-1	0		0	1	0	1	0	0	0	0	-1	-1
1021	1	1	0	1	1	0	1	-1	0		1	1	0	1	0	0	0	0	-1	-1
1022	0	-1	1	1	1	0	1	-1	0		0	1	0	-1	1	0	-1	0	-1	1
1023	-1	0	1	1	1	0	1	-1	0		-1	1	0	0	1	0	-1	0	-1	0
1024	0	0	1	1	1	0	1	-1	0		0	1	0	0	1	0	-1	0	-1	0
1025	1	0	1	1	1	0	1	-1	0		1	1	0	0	1	0	-1	0	-1	0
1026	0	1	1	1	1	0	1	-1	0		0	1	0	1	1	0	-1	0	-1	-1
1027	0	-1	-1	0	-1	1	1	-1	0		0	-1	0	0	-1	-1	0	-1	0	1
1028	-1	0	-1	0	-1	1	1	-1	0		-1	-1	0	0	-1	-1	0	0	0	0
1029	0	0	-1	0	-1	1	1	-1	0		0	-1	0	0	-1	-1	0	0	0	0
1030	1	0	-1	0	-1	1	1	-1	0		1	-1	0	0	-1	-1	0	0	0	0
1031	0	1	-1	0	-1	1	1	-1	0		0	-1	0	0	-1	-1	0	1	0	-1
1032	-1	-1	0	0	-1	1	1	-1	0		-1	-1	0	0	0	-1	0	-1	0	1
1033	0	-1	0	0	-1	1	1	-1	0		0	-1	0	0	0	-1	0	-1	0	1
1034	1	-1	0	0	-1	1	1	-1	0		1	-1	0	0	0	-1	0	-1	0	1
1035	-1	0	0	0	-1	1	1	-1	0		-1	-1	0	0	0	-1	0	0	0	0
1036	0	0	0	0	-1	1	1	-1	0		0	-1	0	0	0	-1	0	0	0	0
1037	1	0	0	0	-1	1	1	-1	0		1	-1	0	0	0	-1	0	0	0	0
1038	-1	1	0	0	-1	1	1	-1	0		-1	-1	0	0	0	-1	0	1	0	-1
1039	0	1	0	0	-1	1	1	-1	0		0	-1	0	0	0	-1	0	1	0	-1
1040	1	1	0	0	-1	1	1	-1	0		1	-1	0	0	0	-1	0	1	0	-1
1041	0	-1	1	0	-1	1	1	-1	0		0	-1	0	0	1	-1	0	-1	0	1
1042	-1	0	1	0	-1	1	1	-1	0		-1	-1	0	0	1	-1	0	0	0	0
1043	0	0	1	0	-1	1	1	-1	0		0	-1	0	0	1	-1	0	0	0	0
1044	1	0	1	0	-1	1	1	-1	0		1	-1	0	0	1	-1	0	0	0	0
1045	0	1	1	0	-1	1	1	-1	0		0	-1	0	0	1	-1	0	1	0	-1
1046	0	-1	-1	-1	0	1	1	-1	0		0	0	0	1	-1	-1	-1	-1	1	1
1047	-1	0	-1	-1	0	1	1	-1	0		-1	0	0	0	-1	-1	-1	0	1	0
1048	0	0	-1	-1	0	1	1	-1	0		0	0	0	0	-1	-1	-1	0	1	0
1049	1	0	-1	-1	0	1	1	-1	0		1	0	0	0	-1	-1	-1	0	1	0
1050	0	1	-1	-1	0	1	1	-1	0		0	0	0	-1	-1	-1	-1	1	1	-1
1051	-1	-1	0	-1	0	1	1	-1	0		-1	0	0	1	0	-1	0	-1	1	1
1052	0	-1	0	-1	0	1	1	-1	0		0	0	0	1	0	-1	0	-1	1	1
1053	1	-1	0	-1	0	1	1	-1	0		1	0	0	1	0	-1	0	-1	1	1
1054	-1	0	0	-1	0	1	1	-1	0		-1	0	0	0	0	-1	0	0	1	0
1055	0	0	0	-1	0	1	1	-1	0		0	0	0	0	0	-1	0	0	1	0
1056	1	0	0	-1	0	1	1	-1	0		1	0	0	0	0	-1	0	0	1	0
1057	-1	1	0	-1	0	1	1	-1	0		-1	0	0	-1	0	-1	0	1	1	-1
1058	0	1	0	-1	0	1	1	-1	0		0	0	0	-1	0	-1	0	1	1	-1
1059	1	1	0	-1	0	1	1	-1	0		1	0	0	-1	0	-1	0	1	1	-1
1060	0	-1	1	-1	0	1	1	-1	0		0	0	0	1	1	-1	1	-1	1	1
1061	-1	0	1	-1	0	1	1	-1	0		-1	0	0	0	1	-1	1	0	1	0
1062	0	0	1	-1	0	1	1	-1	0		0	0	0	0	1	-1	1	0	1	0
1063	1	0	1	-1	0	1	1	-1	0		1	0	0	0	1	-1	1	0	1	0
1064	0	1	1	-1	0	1	1	-1	0		0	0	0	-1	1	-1	1	1	1	-1
1065	0	-1	-1	0	0	1	1	-1	0		0	0	0	0	-1	-1	0	-1	0	1
1066	-1	0	-1	0	0	1	1	-1	0		-1	0	0	0	-1	-1	0	0	0	0
1067	0	0	-1	0	0	1	1	-1	0		0	0	0	0	-1	-1	0	0	0	0
1068	1	0	-1	0	0	1	1	-1	0		1	0	0	0	-1	-1	0	0	0	0
1069	0	1	-1	0	0	1	1	-1	0		0	0	0	0	-1	-1	0	1	0	-1
1070	-1	-1	0	0	0	1	1	-1	0		-1	0	0	0	0	-1	0	-1	0	1
1071	0	-1	0	0	0	1	1	-1	0		0	0	0	0	0	-1	0	-1	0	1
1072	1	-1	0	0	0	1	1	-1	0		1	0	0	0	0	-1	0	-1	0	1
1073	-1	0	0	0	0	1	1	-1	0		-1	0	0	0	0	-1	0	0	0	0
1074	0	0	0	0	0	1	1	-1	0		0	0	0	0	0	-1	0	0	0	0
1075	1	0	0	0	0	1	1	-1	0		1	0	0	0	0	-1	0	0	0	0
1076	-1	1	0	0	0	1	1	-1	0		-1	0	0	0	0	-1	0	1	0	-1
1077	0	1	0	0	0	1	1	-1	0		0	0	0	0	0	-1	0	1	0	-1
1078	1	1	0	0	0	1	1	-1	0		1	0	0	0	0	-1	0	1	0	-1
1079	0	-1	1	0	0	1	1	-1	0		0	0	0	0	1	-1	0	-1	0	1
1080	-1	0	1	0	0	1	1	-1	0		-1	0	0	0	1	-1	0	0	0	0
1081	0	0	1	0	0	1	1	-1	0		0	0	0	0	1	-1	0	0	0	0
1082	1	0	1	0	0	1	1	-1	0		1	0	0	0	1	-1	0	0	0	0
1083	0	1	1	0	0	1	1	-1	0		0	0	0	0	1	-1	0	1	0	-1
1084	0	-1	-1	1	0	1	1	-1	0		0	0	0	-1	-1	-1	1	-1	-1	1
1085	-1	0	-1	1	0	1	1	-1	0		-1	0	0	0	-1	-1	1	0	-1	0
1086	0	0	-1	1	0	1	1	-1	0		0	0	0	0	-1	-1	1	0	-1	0
1087	1	0	-1	1	0	1	1	-1	0		1	0	0	0	-1	-1	1	0	-1	0
1088	0	1	-1	1	0	1	1	-1	0		0	0	0	1	-1	-1	1	1	-1	-1
1089	-1	-1	0	1	0	1	1	-1	0		-1	0	0	-1	0	-1	0	-1	-1	1
1090	0	-1	0	1	0	1	1	-1	0		0	0	0	-1	0	-1	0	-1	-1	1
1091	1	-1	0	1	0	1	1	-1	0		1	0	0	-1	0	-1	0	-1	-1	1
1092	-1	0	0	1	0	1	1	-1	0		-1	0	0	0	0	-1	0	0	-1	0
1093	0	0	0	1	0	1	1	-1	0		0	0	0	0	0	-1	0	0	-1	0
1094	1	0	0	1	0	1	1	-1	0		1	0	0	0	0	-1	0	0	-1	0
1095	-1	1	0	1	0	1	1	-1	0		-1	0	0	1	0	-1	0	1	-1	-1
1096	0	1	0	1	0	1	1	-1	0		0	0	0	1	0	-1	0	1	-1	-1
1097	1	1	0	1	0	1	1	-1	0		1	0	0	1	0	-1	0	1	-1	-1
1098	0	-1	1	1	0	1	1	-1	0		0	0	0	-1	1	-1	-1	-1	-1	1
1099	-1	0	1	1	0	1	1	-1	0		-1	0	0	0	1	-1	-1	0	-1	0
1100	0	0	1	1	0	1	1	-1	0		0	0	0	0	1	-1	-1	0	-1	0
1101	1	0	1	1	0	1	1	-1	0		1	0	0	0	1	-1	-1	0	-1	0
1102	0	1	1	1	0	1	1	-1	0		0	0	0	1	1	-1	-1	1	-1	-1
1103	0	-1	-1	0	1	1	1	-1	0		0	1	0	0	-1	-1	0	-1	0	1
1104	-1	0	-1	0	1	1	1	-1	0		-1	1	0	0	-1	-1	0	0	0	0
1105	0	0	-1	0	1	1	1	-1	0		0	1	0	0	-1	-1	0	0	0	0
1106	1	0	-1	0	1	1	1	-1	0		1	1	0	0	-1	-1	0	0	0	0
1107	0	1	-1	0	1	1	1	-1	0		0	1	0	0	-1	-1	0	1	0	-1
1108	-1	-1	0	0	1	1	1	-1	0		-1	1	0	0	0	-1	0	-1	0	1
1109	0	-1	0	0	1	1	1	-1	0		0	1	0	0	0	-1	0	-1	0	1
1110	1	-1	0	0	1	1	1	-1	0		1	1	0	0	0	-1	0	-1	0	1
1111	-1	0	0	0	1	1	1	-1	0		-1	1	0	0	0	-1	0	0	0	0
1112	0	0	0	0	1	1	1	-1	0		0	1	0	0	0	-1	0	0	0	0
1113	1	0	0	0	1	1	1	-1	0		1	1	0	0	0	-1	0	0	0	0
1114	-1	1	0	0	1	1	1	-1	0		-1	1	0	0	0	-1	0	1	0	-1
1115	0	1	0	0	1	1	1	-1	0		0	1	0	0	0	-1	0	1	0	-1
1116	1	1	0	0	1	1	1	-1	0		1	1	0	0	0	-1	0	1	0	-1
1117	0	-1	1	0	1	1	1	-1	0		0	1	0	0	1	-1	0	-1	0	1
1118	-1	0	1	0	1	1	1	-1	0		-1	1	0	0	1	-1	0	0	0	0
1119	0	0	1	0	1	1	1	-1	0		0	1	0	0	1	-1	0	0	0	0
1120	1	0	1	0	1	1	1	-1	0		1	1	0	0	1	-1	0	0	0	0
1121	0	1	1	0	1	1	1	-1	0		0	1	0	0	1	-1	0	1	0	-1
1122	0	-1	-1	0	-1	-1	1	0	0		0	-1	0	0	-1	0	0	1	0	0
1123	0	1	-1	0	-1	-1	1	0	0		0	-1	0	0	-1	0	0	-1	0	0
1124	-1	-1	0	0	-1	-1	1	0	0		-1	-1	0	0	0	0	0	1	0	0
1125	0	-1	0	0	-1	-1	1	0	0		0	-1	0	0	0	0	0	1	0	0
1126	1	-1	0	0	-1	-1	1	0	0		1	-1	0	0	0	0	0	1	0	0
1127	-1	1	0	0	-1	-1	1	0	0		-1	-1	0	0	0	0	0	-1	0	0
1128	0	1	0	0	-1	-1	1	0	0		0	-1	0	0	0	0	0	-1	0	0
1129	1	1	0	0	-1	-1	1	0	0		1	-1	0	0	0	0	0	-1	0	0
1130	0	-1	1	0	-1	-1	1	0	0		0	-1	0	0	1	0	0	1	0	0
1131	0	1	1	0	-1	-1	1	0	0		0	-1	0	0	1	0	0	-1	0	0
1132	0	-1	-1	-1	0	-1	1	0	0		0	0	0	1	-1	0	0	1	0	0
1133	0	1	-1	-1	0	-1	1	0	0		0	0	0	-1	-1	0	0	-1	0	0
1134	-1	-1	0	-1	0	-1	1	0	0		-1	0	0	1	0	0	0	1	0	0
1135	0	-1	0	-1	0	-1	1	0	0		0	0	0	1	0	0	0	1	0	0
1136	1	-1	0	-1	0	-1	1	0	0		1	0	0	1	0	0	0	1	0	0
1137	-1	1	0	-1	0	-1	1	0	0		-1	0	0	-1	0	0	0	-1	0	0
1138	0	1	0	-1	0	-1	1	0	0		0	0	0	-1	0	0	0	-1	0	0
1139	1	1	0	-1	0	-1	1	0	0		1	0	0	-1	0	0	0	-1	0	0
1140	0	-1	1	-1	0	-1	1	0	0		0	0	0	1	1	0	0	1	0	0
1141	0	1	1	-1	0	-1	1	0	0		0	0	0	-1	1	0	0	-1	0	0
1142	0	-1	-1	0	0	-1	1	0	0		0	0	0	0	-1	0	0	1	0	0
1143	0	1	-1	0	0	-1	1	0	0		0	0	0	0	-1	0	0	-1	0	0
1144	-1	-1	0	0	0	-1	1	0	0		-1	0	0	0	0	0	0	1	0	0
1145	0	-1	0	0	0	-1	1	0	0		0	0	0	0	0	0	0	1	0	0
1146	1	-1	0	0	0	-1	1	0	0		1	0	0	0	0	0	0	1	0	0
1147	-1	1	0	0	0	-1	1	0	0		-1	0	0	0	0	0	0	-1	0	0
1148	0	1	0	0	0	-1	1	0	0		0	0	0	0	0	0	0	-1	0	0
1149	1	1	0	0	0	-1	1	0	0		1	0	0	0	0	0	0	-1	0	0
1150	0	-1	1	0	0	-1	1	0	0		0	0	0	0	1	0	0	1	0	0
1151	0	1	1	0	0	-1	1	0	0		0	0	0	0	1	0	0	-1	0	0
1152	0	-1	-1	1	0	-1	1	0	0		0	0	0	-1	-1	0	0	1	0	0
1153	0	1	-1	1	0	-1	1	0	0		0	0	0	1	-1	0	0	-1	0	0
1154	-1	-1	0	1	0	-1	1	0	0		-1	0	0	-1	0	0	0	1	0	0
1155	0	-1	0	1	0	-1	1	0	0		0	0	0	-1	0	0	0	1	0	0
1156	1	-1	0	1	0	-1	1	0	0		1	0	0	-1	0	0	0	1	0	0
1157	-1	1	0	1	0	-1	1	0	0		-1	0	0	1	0	0	0	-1	0	0
1158	0	1	0	1	0	-1	1	0	0		0	0	0	1	0	0	0	-1	0	0
1159	1	1	0	1	0	-1	1	0	0		1	0	0	1	0	0	0	-1	0	0
1160	0	-1	1	1	0	-1	1	0	0		0	0	0	-1	1	0	0	1	0	0
1161	0	1	1	1	0	-1	1	0	0		0	0	0	1	1	0	0	-1	0	0
1162	0	-1	-1	0	1	-1	1	0	0		0	1	0	0	-1	0	0	1	0	0
1163	0	1	-1	0	1	-1	1	0	0		0	1	0	0	-1	0	0	-1	0	0
1164	-1	-1	0	0	1	-1	1	0	0		-1	1	0	0	0	0	0	1	0	0
1165	0	-1	0	0	1	-1	1	0	0		0	1	0	0	0	0	0	1	0	0
1166	1	-1	0	0	1	-1	1	0	0		1	1	0	0	0	0	0	1	0	0
1167	-1	1	0	0	1	-1	1	0	0		-1	1	0	0	0	0	0	-1	0	0
1168	0	1	0	0	1	-1	1	0	0		0	1	0	0	0	0	0	-1	0	0
1169	1	1	0	0	1	-1	1	0	0		1	1	0	0	0	0	0	-1	0	0
1170	0	-1	1	0	1	-1	1	0	0		0	1	0	0	1	0	0	1	0	0
1171	0	1	1	0	1	-1	1	0	0		0	1	0	0	1	0	0	-1	0	0
1172	0	-1	-1	-1	-1	0	1	0	0		0	-1	0	1	-1	0	0	0	0	0
1173	0	1	-1	-1	-1	0	1	0	0		0	-1	0	-1	-1	0	0	0	0	0
1174	-1	-1	0	-1	-1	0	1	0	0		-1	-1	0	1	0	0	0	0	0	0
1175	0	-1	0	-1	-1	0	1	0	0		0	-1	0	1	0	0	0	0	0	0
1176	1	-1	0	-1	-1	0	1	0	0		1	-1	0	1	0	0	0	0	0	0
1177	-1	1	0	-1	-1	0	1	0	0		-1	-1	0	-1	0	0	0	0	0	0
1178	0	1	0	-1	-1	0	1	0	0		0	-1	0	-1	0	0	0	0	0	0
1179	1	1	0	-1	-1	0	1	0	0		1	-1	0	-1	0	0	0	0	0	0
1180	0	-1	1	-1	-1	0	1	0	0		0	-1	0	1	1	0	0	0	0	0
1181	0	1	1	-1	-1	0	1	0	0		0	-1	0	-1	1	0	0	0	0	0
1182	0	-1	-1	0	-1	0	1	0	0		0	-1	0	0	-1	0	0	0	0	0
1183	0	1	-1	0	-1	0	1	0	0		0	-1	0	0	-1	0	0	0	0	0
1184	-1	-1	0	0	-1	0	1	0	0		-1	-1	0	0	0	0	0	0	0	0
1185	0	-1	0	0	-1	0	1	0	0		0	-1	0	0	0	0	0	0	0	0
1186	1	-1	0	0	-1	0	1	0	0		1	-1	0	0	0	0	0	0	0	0
1187	-1	1	0	0	-1	0	1	0	0		-1	-1	0	0	0	0	0	0	0	0
1188	0	1	0	0	-1	0	1	0	0		0	-1	0	0	0	0	0	0	0	0
1189	1	1	0	0	-1	0	1	0	0		1	-1	0	0	0	0	0	0	0	0
1190	0	-1	1	0	-1	0	1	0	0		0	-1	0	0	1	0	0	0	0	0
1191	0	1	1	0	-1	0	1	0	0		0	-1	0	0	1	0	0	0	0	0
1192	0	-1	-1	1	-1	0	1	0	0		0	-1	0	-1	-1	0	0	0	0	0
1193	0	1	-1	1	-1	0	1	0	0		0	-1	0	1	-1	0	0	0	0	0
1194	-1	-1	0	1	-1	0	1	0	0		-1	-1	0	-1	0	0	0	0	0	0
1195	0	-1	0	1	-1	0	1	0	0		0	-1	0	-1	0	0	0	0	0	0
1196	1	-1	0	1	-1	0	1	0	0		1	-1	0	-1	0	0	0	0	0	0
1197	-1	1	0	1	-1	0	1	0	0		-1	-1	0	1	0	0	0	0	0	0
1198	0	1	0	1	-1	0	1	0	0		0	-1	0	1	0	0	0	0	0	0
1199	1	1	0	1	-1	0	1	0	0		1	-1	0	1	0	0	0	0	0	0
1200	0	-1	1	1	-1	0	1	0	0		0	-1	0	-1	1	0	0	0	0	0
1201	0	1	1	1	-1	0	1	0	0		0	-1	0	1	1	0	0	0	0	0
1202	0	-1	-1	-1	0	0	1	0	0		0	0	0	1	-1	0	0	0	0	0
1203	0	1	-1	-1	0	0	1	0	0		0	0	0	-1	-1	0	0	0	0	0
1204	-1	-1	0	-1	0	0	1	0	0		-1	0	0	1	0	0	0	0	0	0
1205	0	-1	0	-1	0	0	1	0	0		0	0	0	1	0	0	0	0	0	0
1206	1	-1	0	-1	0	0	1	0	0		1	0	0	1	0	0	0	0	0	0
1207	-1	1	0	-1	0	0	1	0	0		-1	0	0	-1	0	0	0	0	0	0
1208	0	1	0	-1	0	0	1	0	0		0	0	0	-1	0	0	0	0	0	0
1209	1	1	0	-1	0	0	1	0	0		1	0	0	-1	0	0	0	0	0	0
1210	0	-1	1	-1	0	0	1	0	0		0	0	0	1	1	0	0	0	0	0
1211	0	1	1	-1	0	0	1	0	0		0	0	0	-1	1	0	0	0	0	0
1212	0	-1	-1	0	0	0	1	0	0		0	0	0	0	-1	0	0	0	0	0
1213	0	1	-1	0	0	0	1	0	0		0	0	0	0	-1	0	0	0	0	0
1214	-1	-1	0	0	0	0	1	0	0		-1	0	0	0	0	0	0	0	0	0
1215	0	-1	0	0	0	0	1	0	0		0	0	0	0	0	0	0	0	0	0
1216	1	-1	0	0	0	0	1	0	0		1	0	0	0	0	0	0	0	0	0
1217	-1	1	0	0	0	0	1	0	0		-1	0	0	0	0	0	0	0	0	0
1218	0	1	0	0	0	0	1	0	0		0	0	0	0	0	0	0	0	0	0
1219	1	1	0	0	0	0	1	0	0		1	0	0	0	0	0	0	0	0	0
1220	0	-1	1	0	0	0	1	0	0		0	0	0	0	1	0	0	0	0	0
1221	0	1	1	0	0	0	1	0	0		0	0	0	0	1	0	0	0	0	0
1222	0	-1	-1	1	0	0	1	0	0		0	0	0	-1	-1	0	0	0	0	0
1223	0	1	-1	1	0	0	1	0	0		0	0	0	1	-1	0	0	0	0	0
1224	-1	-1	0	1	0	0	1	0	0		-1	0	0	-1	0	0	0	0	0	0
1225	0	-1	0	1	0	0	1	0	0		0	0	0	-1	0	0	0	0	0	0
1226	1	-1	0	1	0	0	1	0	0		1	0	0	-1	0	0	0	0	0	0
1227	-1	1	0	1	0	0	1	0	0		-1	0	0	1	0	0	0	0	0	0
1228	0	1	0	1	0	0	1	0	0		0	0	0	1	0	0	0	0	0	0
1229	1	1	0	1	0	0	1	0	0		1	0	0	1	0	0	0	0	0	0
1230	0	-1	1	1	0	0	1	0	0		0	0	0	-1	1	0	0	0	0	0
1231	0	1	1	1	0	0	1	0	0		0	0	0	1	1	0	0	0	0	0
1232	0	-1	-1	-1	1	0	1	0	0		0	1	0	1	-1	0	0	0	0	0
1233	0	1	-1	-1	1	0	1	0	0		0	1	0	-1	-1	0	0	0	0	0
1234	-1	-1	0	-1	1	0	1	0	0		-1	1	0	1	0	0	0	0	0	0
1235	0	-1	0	-1	1	0	1	0	0		0	1	0	1	0	0	0	0	0	0
1236	1	-1	0	-1	1	0	1	0	0		1	1	0	1	0	0	0	0	0	0
1237	-1	1	0	-1	1	0	1	0	0		-1	1	0	-1	0	0	0	0	0	0
1238	0	1	0	-1	1	0	1	0	0		0	1	0	-1	0	0	0	0	0	0
1239	1	1	0	-1	1	0	1	0	0		1	1	0	-1	0	0	0	0	0	0
1240	0	-1	1	-1	1	0	1	0	0		0	1	0	1	1	0	0	0	0	0
1241	0	1	1	-1	1	0	1	0	0		0	1	0	-1	1	0	0	0	0	0
1242	0	-1	-1	0	1	0	1	0	0		0	1	0	0	-1	0	0	0	0	0
1243	0	1	-1	0	1	0	1	0	0		0	1	0	0	-1	0	0	0	0	0
1244	-1	-1	0	0	1	0	1	0	0		-1	1	0	0	0	0	0	0	0	0
1245	0	-1	0	0	1	0	1	0	0		0	1	0	0	0	0	0	0	0	0
1246	1	-1	0	0	1	0	1	0	0		1	1	0	0	0	0	0	0	0	0
1247	-1	1	0	0	1	0	1	0	0		-1	1	0	0	0	0	0	0	0	0
1248	0	1	0	0	1	0	1	0	0		0	1	0	0	0	0	0	0	0	0
1249	1	1	0	0	1	0	1	0	0		1	1	0	0	0	0	0	0	0	0
1250	0	-1	1	0	1	0	1	0	0		0	1	0	0	1	0	0	0	0	0
1251	0	1	1	0	1	0	1	0	0		0	1	0	0	1	0	0	0	0	0
1252	0	-1	-1	1	1	0	1	0	0		0	1	0	-1	-1	0	0	0	0	0
1253	0	1	-1	1	1	0	1	0	0		0	1	0	1	-1	0	0	0	0	0
1254	-1	-1	0	1	1	0	1	0	0		-1	1	0	-1	0	0	0	0	0	0
1255	0	-1	0	1	1	0	1	0	0		0	1	0	-1	0	0	0	0	0	0
1256	1	-1	0	1	1	0	1	0	0		1	1	0	-1	0	0	0	0	0	0
1257	-1	1	0	1	1	0	1	0	0		-1	1	0	1	0	0	0	0	0	0
1258	0	1	0	1	1	0	1	0	0		0	1	0	1	0	0	0	0	0	0
1259	1	1	0	1	1	0	1	0	0		1	1	0	1	0	0	0	0	0	0
1260	0	-1	1	1	1	0	1	0	0		0	1	0	-1	1	0	0	0	0	0
1261	0	1	1	1	1	0	1	0	0		0	1	0	1	1	0	0	0	0	0
1262	0	-1	-1	0	-1	1	1	0	0		0	-1	0	0	-1	0	0	-1	0	0
1263	0	1	-1	0	-1	1	1	0	0		0	-1	0	0	-1	0	0	1	0	0
1264	-1	-1	0	0	-1	1	1	0	0		-1	-1	0	0	0	0	0	-1	0	0
1265	0	-1	0	0	-1	1	1	0	0		0	-1	0	0	0	0	0	-1	0	0
1266	1	-1	0	0	-1	1	1	0	0		1	-1	0	0	0	0	0	-1	0	0
1267	-1	1	0	0	-1	1	1	0	0		-1	-1	0	0	0	0	0	1	0	0
1268	0	1	0	0	-1	1	1	0	0		0	-1	0	0	0	0	0	1	0	0
1269	1	1	0	0	-1	1	1	0	0		1	-1	0	0	0	0	0	1	0	0
1270	0	-1	1	0	-1	1	1	0	0		0	-1	0	0	1	0	0	-1	0	0
1271	0	1	1	0	-1	1	1	0	0		0	-1	0	0	1	0	0	1	0	0
1272	0	-1	-1	-1	0	1	1	0	0		0	0	0	1	-1	0	0	-1	0	0
1273	0	1	-1	-1	0	1	1	0	0		0	0	0	-1	-1	0	0	1	0	0
1274	-1	-1	0	-1	0	1	1	0	0		-1	0	0	1	0	0	0	-1	0	0
1275	0	-1	0	-1	0	1	1	0	0		0	0	0	1	0	0	0	-1	0	0
1276	1	-1	0	-1	0	1	1	0	0		1	0	0	1	0	0	0	-1	0	0
1277	-1	1	0	-1	0	1	1	0	0		-1	0	0	-1	0	0	0	1	0	0
1278	0	1	0	-1	0	1	1	0	0		0	0	0	-1	0	0	0	1	0	0
1279	1	1	0	-1	0	1	1	0	0		1	0	0	-1	0	0	0	1	0	0
1280	0	-1	1	-1	0	1	1	0	0		0	0	0	1	1	0	0	-1	0	0
1281	0	1	1	-1	0	1	1	0	0		0	0	0	-1	1	0	0	1	0	0
1282	0	-1	-1	0	0	1	1	0	0		0	0	0	0	-1	0	0	-1	0	0
1283	0	1	-1	0	0	1	1	0	0		0	0	0	0	-1	0	0	1	0	0
1284	-1	-1	0	0	0	1	1	0	0		-1	0	0	0	0	0	0	-1	0	0
1285	0	-1	0	0	0	1	1	0	0		0	0	0	0	0	0	0	-1	0	0
1286	1	-1	0	0	0	1	1	0	0		1	0	0	0	0	0	0	-1	0	0
1287	-1	1	0	0	0	1	1	0	0		-1	0	0	0	0	0	0	1	0	0
1288	0	1	0	0	0	1	1	0	0		0	0	0	0	0	0	0	1	0	0
1289	1	1	0	0	0	1	1	0	0		1	0	0	0	0	0	0	1	0	0
1290	0	-1	1	0	0	1	1	0	0		0	0	0	0	1	0	0	-1	0	0
1291	0	1	1	0	0	1	1	0	0		0	0	0	0	1	0	0	1	0	0
1292	0	-1	-1	1	0	1	1	0	0		0	0	0	-1	-1	0	0	-1	0	0
1293	0	1	-1	1	0	1	1	0	0		0	0	0	1	-1	0	0	1	0	0
1294	-1	-1	0	1	0	1	1	0	0		-1	0	0	-1	0	0	0	-1	0	0
1295	0	-1	0	1	0	1	1	0	0		0	0	0	-1	0	0	0	-1	0	0
1296	1	-1	0	1	0	1	1	0	0		1	0	0	-1	0	0	0	-1	0	0
1297	-1	1	0	1	0	1	1	0	0		-1	0	0	1	0	0	0	1	0	0
1298	0	1	0	1	0	1	1	0	0		0	0	0	1	0	0	0	1	0	0
1299	1	1	0	1	0	1	1	0	0		1	0	0	1	0	0	0	1	0	0
1300	0	-1	1	1	0	1	1	0	0		0	0	0	-1	1	0	0	-1	0	0
1301	0	1	1	1	0	1	1	0	0		0	0	0	1	1	0	0	1	0	0
1302	0	-1	-1	0	1	1	1	0	0		0	1	0	0	-1	0	0	-1	0	0
1303	0	1	-1	0	1	1	1	0	0		0	1	0	0	-1	0	0	1	0	0
1304	-1	-1	0	0	1	1	1	0	0		-1	1	0	0	0	0	0	-1	0	0
1305	0	-1	0	0	1	1	1	0	0		0	1	0	0	0	0	0	-1	0	0
1306	1	-1	0	0	1	1	1	0	0		1	1	0	0	0	0	0	-1	0	0
1307	-1	1	0	0	1	1	1	0	0		-1	1	0	0	0	0	0	1	0	0
1308	0	1	0	0	1	1	1	0	0		0	1	0	0	0	0	0	1	0	0
1309	1	1	0	0	1	1	1	0	0		1	1	0	0	0	0	0	1	0	0
1310	0	-1	1	0	1	1	1	0	0		0	1	0	0	1	0	0	-1	0	0
1311	0	1	1	0	1	1	1	0	0		0	1	0	0	1	0	0	1	0	0
1312	0	-1	-1	0	-1	-1	1	1	0		0	-1	0	0	-1	-1	0	1	0	-1
1313	-1	0	-1	0	-1	-1	1	1	0		-1	-1	0	0	-1	-1	0	0	0	0
1314	0	0	-1	0	-1	-1	1	1	0		0	-1	0	0	-1	-1	0	0	0	0
1315	1	0	-1	0	-1	-1	1	1	0		1	-1	0	0	-1	-1	0	0	0	0
1316	0	1	-1	0	-1	-1	1	1	0		0	-1	0	0	-1	-1	0	-1	0	1
1317	-1	-1	0	0	-1	-1	1	1	0		-1	-1	0	0	0	-1	0	1	0	-1
1318	0	-1	0	0	-1	-1	1	1	0		0	-1	0	0	0	-1	0	1	0	-1
1319	1	-1	0	0	-1	-1	1	1	0		1	-1	0	0	0	-1	0	1	0	-1
1320	-1	0	0	0	-1	-1	1	1	0		-1	-1	0	0	0	-1	0	0	0	0
1321	0	0	0	0	-1	-1	1	1	0		0	-1	0	0	0	-1	0	0	0	0
1322	1	0	0	0	-1	-1	1	1	0		1	-1	0	0	0	-1	0	0	0	0
1323	-1	1	0	0	-1	-1	1	1	0		-1	-1	0	0	0	-1	0	-1	0	1
1324	0	1	0	0	-1	-1	1	1	0		0	-1	0	0	0	-1	0	-1	0	1
1325	1	1	0	0	-1	-1	1	1	0		1	-1	0	0	0	-1	0	-1	0	1
1326	0	-1	1	0	-1	-1	1	1	0		0	-1	0	0	1	-1	0	1	0	-1
1327	-1	0	1	0	-1	-1	1	1	0		-1	-1	0	0	1	-1	0	0	0	0
1328	0	0	1	0	-1	-1	1	1	0		0	-1	0	0	1	-1	0	0	0	0
1329	1	0	1	0	-1	-1	1	1	0		1	-1	0	0	1	-1	0	0	0	0
1330	0	1	1	0	-1	-1	1	1	0		0	-1	0	0	1	-1	0	-1	0	1
1331	0	-1	-1	-1	0	-1	1	1	0		0	0	0	1	-1	-1	1	1	-1	-1
1332	0	0	-1	-1	0	-1	1	1	0		0	0	0	0	-1	-1	1	0	-1	0
1333	1	0	-1	-1	0	-1	1	1	0		1	0	0	0	-1	-1	1	0	-1	0
1334	0	1	-1	-1	0	-1	1	1	0		0	0	0	-1	-1	-1	1	-1	-1	1
1335	-1	-1	0	-1	0	-1	1	1	0		-1	0	0	1	0	-1	0	1	-1	-1
1336	0	-1	0	-1	0	-1	1	1	0		0	0	0	1	0	-1	0	1	-1	-1
1337	1	-1	0	-1	0	-1	1	1	0		1	0	0	1	0	-1	0	1	-1	-1
1338	-1	0	0	-1	0	-1	1	1	0		-1	0	0	0	0	-1	0	0	-1	0
1339	0	0	0	-1	0	-1	1	1	0		0	0	0	0	0	-1	0	0	-1	0
1340	1	0	0	-1	0	-1	1	1	0		1	0	0	0	0	-1	0	0	-1	0
1341	-1	1	0	-1	0	-1	1	1	0		-1	0	0	-1	0	-1	0	-1	-1	1
1342	0	1	0	-1	0	-1	1	1	0		0	0	0	-1	0	-1	0	-1	-1	1
1343	1	1	0	-1	0	-1	1	1	0		1	0	0	-1	0	-1	0	-1	-1	1
1344	0	-1	1	-1	0	-1	1	1	0		0	0	0	1	1	-1	-1	1	-1	-1
1345	-1	0	1	-1	0	-1	1	1	0		-1	0	0	0	1	-1	-1	0	-1	0
1346	0	0	1	-1	0	-1	1	1	0		0	0	0	0	1	-1	-1	0	-1	0
1347	1	0	1	-1	0	-1	1	1	0		1	0	0	0	1	-1	-1	0	-1	0
1348	0	1	1	-1	0	-1	1	1	0		0	0	0	-1	1	-1	-1	-1	-1	1
1349	0	0	-1	0	0	-1	1	1	0		0	0	0	0	-1	-1	0	0	0	0
1350	1	0	-1	0	0	-1	1	1	0		1	0	0	0	-1	-1	0	0	0	0
1351	0	1	-1	0	0	-1	1	1	0		0	0	0	0	-1	-1	0	-1	0	1
1352	-1	-1	0	0	0	-1	1	1	0		-1	0	0	0	0	-1	0	1	0	-1
1353	0	-1	0	0	0	-1	1	1	0		0	0	0	0	0	-1	0	1	0	-1
1354	1	-1	0	0	0	-1	1	1	0		1	0	0	0	0	-1	0	1	0	-1
1355	-1	0	0	0	0	-1	1	1	0		-1	0	0	0	0	-1	0	0	0	0
1356	0	0	0	0	0	-1	1	1	0		0	0	0	0	0	-1	0	0	0	0
1357	1	0	0	0	0	-1	1	1	0		1	0	0	0	0	-1	0	0	0	0
1358	-1	1	0	0	0	-1	1	1	0		-1	0	0	0	0	-1	0	-1	0	1
1359	0	1	0	0	0	-1	1	1	0		0	0	0	0	0	-1	0	-1	0	1
1360	1	1	0	0	0	-1	1	1	0		1	0	0	0	0	-1	0	-1	0	1
1361	0	-1	1	0	0	-1	1	1	0		0	0	0	0	1	-1	0	1	0	-1
1362	-1	0	1	0	0	-1	1	1	0		-1	0	0	0	1	-1	0	0	0	0
1363	0	0	1	0	0	-1	1	1	0		0	0	0	0	1	-1	0	0	0	0
1364	1	0	1	0	0	-1	1	1	0		1	0	0	0	1	-1	0	0	0	0
1365	0	1	1	0	0	-1	1	1	0		0	0	0	0	1	-1	0	-1	0	1
1366	1	0	-1	1	0	-1	1	1	0		1	0	0	0	-1	-1	-1	0	1	0
1367	0	1	-1	1	0	-1	1	1	0		0	0	0	1	-1	-1	-1	-1	1	1
1368	-1	-1	0	1	0	-1	1	1	0		-1	0	0	-1	0	-1	0	1	1	-1
1369	0	-1	0	1	0	-1	1	1	0		0	0	0	-1	0	-1	0	1	1	-1
1370	1	-1	0	1	0	-1	1	1	0		1	0	0	-1	0	-1	0	1	1	-1
1371	-1	0	0	1	0	-1	1	1	0		-1	0	0	0	0	-1	0	0	1	0
1372	0	0	0	1	0	-1	1	1	0		0	0	0	0	0	-1	0	0	1	0
1373	1	0	0	1	0	-1	1	1	0		1	0	0	0	0	-1	0	0	1	0
1374	-1	1	0	1	0	-1	1	1	0		-1	0	0	1	0	-1	0	-1	1	1
1375	0	1	0	1	0	-1	1	1	0		0	0	0	1	0	-1	0	-1	1	1
1376	1	1	0	1	0	-1	1	1	0		1	0	0	1	0	-1	0	-1	1	1
1377	0	-1	1	1	0	-1	1	1	0		0	0	0	-1	1	-1	1	1	1	-1
1378	-1	0	1	1	0	-1	1	1	0		-1	0	0	0	1	-1	1	0	1	0
1379	0	0	1	1	0	-1	1	1	0		0	0	0	0	1	-1	1	0	1	0
1380	1	0	1	1	0	-1	1	1	0		1	0	0	0	1	-1	1	0	1	0
1381	0	1	1	1	0	-1	1	1	0		0	0	0	1	1	-1	1	-1	1	1
1382	1	0	-1	0	1	-1	1	1	0		1	1	0	0	-1	-1	0	0	0	0
1383	-1	-1	0	0	1	-1	1	1	0		-1	1	0	0	0	-1	0	1	0	-1
1384	0	-1	0	0	1	-1	1	1	0		0	1	0	0	0	-1	0	1	0	-1
1385	1	-1	0	0	1	-1	1	1	0		1	1	0	0	0	-1	0	1	0	-1
1386	-1	0	0	0	1	-1	1	1	0		-1	1	0	0	0	-1	0	0	0	0
1387	0	0	0	0	1	-1	1	1	0		0	1	0	0	0	-1	0	0	0	0
1388	1	0	0	0	1	-1	1	1	0		1	1	0	0	0	-1	0	0	0	0
1389	-1	1	0	0	1	-1	1	1	0		-1	1	0	0	0	-1	0	-1	0	1
1390	0	1	0	0	1	-1	1	1	0		0	1	0	0	0	-1	0	-1	0	1
1391	1	1	0	0	1	-1	1	1	0		1	1	0	0	0	-1	0	-1	0	1
1392	0	-1	1	0	1	-1	1	1	0		0	1	0	0	1	-1	0	1	0	-1
1393	-1	0	1	0	1	-1	1	1	0		-1	1	0	0	1	-1	0	0	0	0
1394	0	0	1	0	1	-1	1	1	0		0	1	0	0	1	-1	0	0	0	0
1395	1	0	1	0	1	-1	1	1	0		1	1	0	0	1	-1	0	0	0	0
1396	0	1	1	0	1	-1	1	1	0		0	1	0	0	1	-1	0	-1	0	1
1397	-1	-1	0	-1	-1	0	1	1	0		-1	-1	0	1	0	0	0	0	-1	-1
1398	0	-1	0	-1	-1	0	1	1	0		0	-1	0	1	0	0	0	0	-1	-1
1399	1	-1	0	-1	-1	0	1	1	0		1	-1	0	1	0	0	0	0	-1	-1
1400	-1	0	0	-1	-1	0	1	1	0		-1	-1	0	0	0	0	0	0	-1	0
1401	0	0	0	-1	-1	0	1	1	0		0	-1	0	0	0	0	0	0	-1	0
1402	1	0	0	-1	-1	0	1	1	0		1	-1	0	0	0	0	0	0	-1	0
1403	-1	1	0	-1	-1	0	1	1	0		-1	-1	0	-1	0	0	0	0	-1	1
1404	0	1	0	-1	-1	0	1	1	0		0	-1	0	-1	0	0	0	0	-1	1
1405	1	1	0	-1	-1	0	1	1	0		1	-1	0	-1	0	0	0	0	-1	1
1406	0	-1	1	-1	-1	0	1	1	0		0	-1	0	1	1	0	-1	0	-1	-1
1407	-1	0	1	-1	-1	0	1	1	0		-1	-1	0	0	1	0	-1	0	-1	0
1408	0	0	1	-1	-1	0	1	1	0		0	-1	0	0	1	0	-1	0	-1	0
1409	1	0	1	-1	-1	0	1	1	0		1	-1	0	0	1	0	-1	0	-1	0
1410	0	1	1	-1	-1	0	1	1	0		0	-1	0	-1	1	0	-1	0	-1	1
1411	0	-1	0	0	-1	0	1	1	0		0	-1	0	0	0	0	0	0	0	-1
1412	1	-1	0	0	-1	0	1	1	0		1	-1	0	0	0	0	0	0	0	-1
1413	-1	0	0	0	-1	0	1	1	0		-1	-1	0	0	0	0	0	0	0	0
1414	0	0	0	0	-1	0	1	1	0		0	-1	0	0	0	0	0	0	0	0
1415	1	0	0	0	-1	0	1	1	0		1	-1	0	0	0	0	0	0	0	0
1416	-1	1	0	0	-1	0	1	1	0		-1	-1	0	0	0	0	0	0	0	1
1417	0	1	0	0	-1	0	1	1	0		0	-1	0	0	0	0	0	0	0	1
1418	1	1	0	0	-1	0	1	1	0		1	-1	0	0	0	0	0	0	0	1
1419	0	-1	1	0	-1	0	1	1	0		0	-1	0	0	1	0	0	0	0	-1
1420	-1	0	1	0	-1	0	1	1	0		-1	-1	0	0	1	0	0	0	0	0
1421	0	0	1	0	-1	0	1	1	0		0	-1	0	0	1	0	0	0	0	0
1422	1	0	1	0	-1	0	1	1	0		1	-1	0	0	1	0	0	0	0	0
1423	0	1	1	0	-1	0	1	1	0		0	-1	0	0	1	0	0	0	0	1
1424	0	-1	0	1	-1	0	1	1	0		0	-1	0	-1	0	0	0	0	1	-1
1425	1	-1	0	1	-1	0	1	1	0		1	-1	0	-1	0	0	0	0	1	-1
1426	0	0	0	1	-1	0	1	1	0		0	-1	0	0	0	0	0	0	1	0
1427	1	0	0	1	-1	0	1	1	0		1	-1	0	0	0	0	0	0	1	0
1428	-1	1	0	1	-1	0	1	1	0		-1	-1	0	1	0	0	0	0	1	1
1429	0	1	0	1	-1	0	1	1	0		0	-1	0	1	0	0	0	0	1	1
1430	1	1	0	1	-1	0	1	1	0		1	-1	0	1	0	0	0	0	1	1
1431	0	-1	1	1	-1	0	1	1	0		0	-1	0	-1	1	0	1	0	1	-1
1432	-1	0	1	1	-1	0	1	1	0		-1	-1	0	0	1	0	1	0	1	0
1433	0	0	1	1	-1	0	1	1	0		0	-1	0	0	1	0	1	0	1	0
1434	1	0	1	1	-1	0	1	1	0		1	-1	0	0	1	0	1	0	1	0
1435	0	1	1	1	-1	0	1	1	0		0	-1	0	1	1	0	1	0	1	1
1436	0	-1	0	-1	0	0	1	1	0		0	0	0	1	0	0	0	0	-1	-1
1437	1	-1	0	-1	0	0	1	1	0		1	0	0	1	0	0	0	0	-1	-1
1438	0	0	0	-1	0	0	1	1	0		0	0	0	0	0	0	0	0	-1	0
1439	1	0	0	-1	0	0	1	1	0		1	0	0	0	0	0	0	0	-1	0
1440	0	1	0	-1	0	0	1	1	0		0	0	0	-1	0	0	0	0	-1	1
1441	1	1	0	-1	0	0	1	1	0		1	0	0	-1	0	0	0	0	-1	1
1442	0	-1	1	-1	0	0	1	1	0		0	0	0	1	1	0	-1	0	-1	-1
1443	-1	0	1	-1	0	0	1	1	0		-1	0	0	0	1	0	-1	0	-1	0
1444	0	0	1	-1	0	0	1	1	0		0	0	0	0	1	0	-1	0	-1	0
1445	1	0	1	-1	0	0	1	1	0		1	0	0	0	1	0	-1	0	-1	0
1446	0	1	1	-1	0	0	1	1	0		0	0	0	-1	1	0	-1	0	-1	1
1447	1	-1	0	0	0	0	1	1	0		1	0	0	0	0	0	0	0	0	-1
1448	0	0	0	0	0	0	1	1	0		0	0	0	0	0	0	0	0	0	0
1449	1	0	0	0	0	0	1	1	0		1	0	0	0	0	0	0	0	0	0
1450	0	1	0	0	0	0	1	1	0		0	0	0	0	0	0	0	0	0	1
1451	1	1	0	0	0	0	1	1	0		1	0	0	0	0	0	0	0	0	1
1452	0	-1	1	0	0	0	1	1	0		0	0	0	0	1	0	0	0	0	-1
1453	-1	0	1	0	0	0	1	1	0		-1	0	0	0	1	0	0	0	0	0
1454	0	0	1	0	0	0	1	1	0		0	0	0	0	1	0	0	0	0	0
1455	1	0	1	0	0	0	1	1	0		1	0	0	0	1	0	0	0	0	0
1456	0	1	1	0	0	0	1	1	0		0	0	0	0	1	0	0	0	0	1
1457	1	-1	0	1	0	0	1	1	0		1	0	0	-1	0	0	0	0	1	-1
1458	1	0	0	1	0	0	1	1	0		1	0	0	0	0	0	0	0	1	0
1459	0	1	0	1	0	0	1	1	0		0	0	0	1	0	0	0	0	1	1
1460	1	1	0	1	0	0	1	1	0		1	0	0	1	0	0	0	0	1	1
1461	0	-1	1	1	0	0	1	1	0		0	0	0	-1	1	0	1	0	1	-1
1462	-1	0	1	1	0	0	1	1	0		-1	0	0	0	1	0	1	0	1	0
1463	0	0	1	1	0	0	1	1	0		0	0	0	0	1	0	1	0	1	0
1464	1	0	1	1	0	0	1	1	0		1	0	0	0	1	0	1	0	1	0
1465	0	1	1	1	0	0	1	1	0		0	0	0	1	1	0	1	0	1	1
1466	1	-1	0	-1	1	0	1	1	0		1	1	0	1	0	0	0	0	-1	-1
1467	1	0	0	-1	1	0	1	1	0		1	1	0	0	0	0	0	0	-1	0
1468	1	1	0	-1	1	0	1	1	0		1	1	0	-1	0	0	0	0	-1	1
1469	0	-1	1	-1	1	0	1	1	0		0	1	0	1	1	0	-1	0	-1	-1
1470	-1	0	1	-1	1	0	1	1	0		-1	1	0	0	1	0	-1	0	-1	0
1471	0	0	1	-1	1	0	1	1	0		0	1	0	0	1	0	-1	0	-1	0
1472	1	0	1	-1	1	0	1	1	0		1	1	0	0	1	0	-1	0	-1	0
1473	0	1	1	-1	1	0	1	1	0		0	1	0	-1	1	0	-1	0	-1	1
1474	1	0	0	0	1	0	1	1	0		1	1	0	0	0	0	0	0	0	0
1475	1	1	0	0	1	0	1	1	0		1	1	0	0	0	0	0	0	0	1
1476	0	-1	1	0	1	0	1	1	0		0	1	0	0	1	0	0	0	0	-1
1477	-1	0	1	0	1	0	1	1	0		-1	1	0	0	1	0	0	0	0	0
1478	0	0	1	0	1	0	1	1	0		0	1	0	0	1	0	0	0	0	0
1479	1	0	1	0	1	0	1	1	0		1	1	0	0	1	0	0	0	0	0
1480	0	1	1	0	1	0	1	1	0		0	1	0	0	1	0	0	0	0	1
1481	1	1	0	1	1	0	1	1	0		1	1	0	1	0	0	0	0	1	1
1482	0	-1	1	1	1	0	1	1	0		0	1	0	-1	1	0	1	0	1	-1
1483	-1	0	1	1	1	0	1	1	0		-1	1	0	0	1	0	1	0	1	0
1484	0	0	1	1	1	0	1	1	0		0	1	0	0	1	0	1	0	1	0
1485	1	0	1	1	1	0	1	1	0		1	1	0	0	1	0	1	0	1	0
1486	0	1	1	1	1	0	1	1	0		0	1	0	1	1	0	1	0	1	1
1487	0	-1	1	0	-1	1	1	1	0		0	-1	0	0	1	1	0	-1	0	-1
1488	-1	0	1	0	-1	1	1	1	0		-1	-1	0	0	1	1	0	0	0	0
1489	0	0	1	0	-1	1	1	1	0		0	-1	0	0	1	1	0	0	0	0
1490	1	0	1	0	-1	1	1	1	0		1	-1	0	0	1	1	0	0	0	0
1491	0	1	1	0	-1	1	1	1	0		0	-1	0	0	1	1	0	1	0	1
1492	0	-1	1	-1	0	1	1	1	0		0	0	0	1	1	1	-1	-1	-1	-1
1493	0	0	1	-1	0	1	1	1	0		0	0	0	0	1	1	-1	0	-1	0
1494	1	0	1	-1	0	1	1	1	0		1	0	0	0	1	1	-1	0	-1	0
1495	0	1	1	-1	0	1	1	1	0		0	0	0	-1	1	1	-1	1	-1	1
1496	0	0	1	0	0	1	1	1	0		0	0	0	0	1	1	0	0	0	0
1497	1	0	1	0	0	1	1	1	0		1	0	0	0	1	1	0	0	0	0
1498	0	1	1	0	0	1	1	1	0		0	0	0	0	1	1	0	1	0	1
1499	1	0	1	1	0	1	1	1	0		1	0	0	0	1	1	1	0	1	0
1500	0	1	1	1	0	1	1	1	0		0	0	0	1	1	1	1	1	1	1
1501	1	0	1	0	1	1	1	1	0		1	1	0	0	1	1	0	0	0	0
1502	0	-1	-1	-1	0	-1	0	-1	1		0	0	1	1	0	1	-1	0	0	0
1503	-1	0	-1	-1	0	-1	0	-1	1		-1	0	1	0	0	1	-1	0	0	0
1504	0	0	-1	-1	0	-1	0	-1	1		0	0	1	0	0	1	-1	0	0	0
1505	1	0	-1	-1	0	-1	0	-1	1		1	0	1	0	0	1	-1	0	0	0
1506	0	1	-1	-1	0	-1	0	-1	1		0	0	1	-1	0	1	-1	0	0	0
1507	-1	-1	0	-1	0	-1	0	-1	1		-1	0	1	1	0	1	0	0	0	0
1508	0	-1	0	-1	0	-1	0	-1	1		0	0	1	1	0	1	0	0	0	0
1509	1	-1	0	-1	0	-1	0	-1	1		1	0	1	1	0	1	0	0	0	0
1510	-1	0	0	-1	0	-1	0	-1	1		-1	0	1	0	0	1	0	0	0	0
1511	0	0	0	-1	0	-1	0	-1	1		0	0	1	0	0	1	0	0	0	0
1512	1	0	0	-1	0	-1	0	-1	1		1	0	1	0	0	1	0	0	0	0
1513	-1	1	0	-1	0	-1	0	-1	1		-1	0	1	-1	0	1	0	0	0	0
1514	0	1	0	-1	0	-1	0	-1	1		0	0	1	-1	0	1	0	0	0	0
1515	1	1	0	-1	0	-1	0	-1	1		1	0	1	-1	0	1	0	0	0	0
1516	0	-1	1	-1	0	-1	0	-1	1		0	0	1	1	0	1	1	0	0	0
1517	-1	0	1	-1	0	-1	0	-1	1		-1	0	1	0	0	1	1	0	0	0
1518	0	0	1	-1	0	-1	0	-1	1		0	0	1	0	0	1	1	0	0	0
1519	1	0	1	-1	0	-1	0	-1	1		1	0	1	0	0	1	1	0	0	0
1520	0	1	1	-1	0	-1	0	-1	1		0	0	1	-1	0	1	1	0	0	0
1521	0	-1	-1	1	0	-1	0	-1	1		0	0	1	-1	0	1	1	0	0	0
1522	-1	0	-1	1	0	-1	0	-1	1		-1	0	1	0	0	1	1	0	0	0
1523	0	0	-1	1	0	-1	0	-1	1		0	0	1	0	0	1	1	0	0	0
1524	1	0	-1	1	0	-1	0	-1	1		1	0	1	0	0	1	1	0	0	0
1525	0	1	-1	1	0	-1	0	-1	1		0	0	1	1	0	1	1	0	0	0
1526	-1	-1	0	1	0	-1	0	-1	1		-1	0	1	-1	0	1	0	0	0	0
1527	0	-1	0	1	0	-1	0	-1	1		0	0	1	-1	0	1	0	0	0	0
1528	1	-1	0	1	0	-1	0	-1	1		1	0	1	-1	0	1	0	0	0	0
1529	-1	0	0	1	0	-1	0	-1	1		-1	0	1	0	0	1	0	0	0	0
1530	0	0	0	1	0	-1	0	-1	1		0	0	1	0	0	1	0	0	0	0
1531	1	0	0	1	0	-1	0	-1	1		1	0	1	0	0	1	0	0	0	0
1532	-1	1	0	1	0	-1	0	-1	1		-1	0	1	1	0	1	0	0	0	0
1533	0	1	0	1	0	-1	0	-1	1		0	0	1	1	0	1	0	0	0	0
1534	1	1	0	1	0	-1	0	-1	1		1	0	1	1	0	1	0	0	0	0
1535	0	-1	1	1	0	-1	0	-1	1		0	0	1	-1	0	1	-1	0	0	0
1536	-1	0	1	1	0	-1	0	-1	1		-1	0	1	0	0	1	-1	0	0	0
1537	0	0	1	1	0	-1	0	-1	1		0	0	1	0	0	1	-1	0	0	0
1538	1	0	1	1	0	-1	0	-1	1		1	0	1	0	0	1	-1	0	0	0
1539	0	1	1	1	0	-1	0	-1	1		0	0	1	1	0	1	-1	0	0	0
1540	0	-1	-1	-1	-1	0	0	-1	1		0	-1	1	1	0	0	-1	0	0	0
1541	-1	0	-1	-1	-1	0	0	-1	1		-1	-1	1	0	0	0	-1	0	0	0
1542	0	0	-1	-1	-1	0	0	-1	1		0	-1	1	0	0	0	-1	0	0	0
1543	1	0	-1	-1	-1	0	0	-1	1		1	-1	1	0	0	0	-1	0	0	0
1544	0	1	-1	-1	-1	0	0	-1	1		0	-1	1	-1	0	0	-1	0	0	0
1545	-1	-1	0	-1	-1	0	0	-1	1		-1	-1	1	1	0	0	0	0	0	0
1546	0	-1	0	-1	-1	0	0	-1	1		0	-1	1	1	0	0	0	0	0	0
1547	1	-1	0	-1	-1	0	0	-1	1		1	-1	1	1	0	0	0	0	0	0
1548	-1	0	0	-1	-1	0	0	-1	1		-1	-1	1	0	0	0	0	0	0	0
1549	0	0	0	-1	-1	0	0	-1	1		0	-1	1	0	0	0	0	0	0	0
1550	1	0	0	-1	-1	0	0	-1	1		1	-1	1	0	0	0	0	0	0	0
1551	-1	1	0	-1	-1	0	0	-1	1		-1	-1	1	-1	0	0	0	0	0	0
1552	0	1	0	-1	-1	0	0	-1	1		0	-1	1	-1	0	0	0	0	0	0
1553	1	1	0	-1	-1	0	0	-1	1		1	-1	1	-1	0	0	0	0	0	0
1554	0	-1	1	-1	-1	0	0	-1	1		0	-1	1	1	0	0	1	0	0	0
1555	-1	0	1	-1	-1	0	0	-1	1		-1	-1	1	0	0	0	1	0	0	0
1556	0	0	1	-1	-1	0	0	-1	1		0	-1	1	0	0	0	1	0	0	0
1557	1	0	1	-1	-1	0	0	-1	1		1	-1	1	0	0	0	1	0	0	0
1558	0	1	1	-1	-1	0	0	-1	1		0	-1	1	-1	0	0	1	0	0	0
1559	0	-1	-1	1	-1	0	0	-1	1		0	-1	1	-1	0	0	1	0	0	0
1560	-1	0	-1	1	-1	0	0	-1	1		-1	-1	1	0	0	0	1	0	0	0
1561	0	0	-1	1	-1	0	0	-1	1		0	-1	1	0	0	0	1	0	0	0
1562	1	0	-1	1	-1	0	0	-1	1		1	-1	1	0	0	0	1	0	0	0
1563	0	1	-1	1	-1	0	0	-1	1		0	-1	1	1	0	0	1	0	0	0
1564	-1	-1	0	1	-1	0	0	-1	1		-1	-1	1	-1	0	0	0	0	0	0
1565	0	-1	0	1	-1	0	0	-1	1		0	-1	1	-1	0	0	0	0	0	0
1566	1	-1	0	1	-1	0	0	-1	1		1	-1	1	-1	0	0	0	0	0	0
1567	-1	0	0	1	-1	0	0	-1	1		-1	-1	1	0	0	0	0	0	0	0
1568	0	0	0	1	-1	0	0	-1	1		0	-1	1	0	0	0	0	0	0	0
1569	1	0	0	1	-1	0	0	-1	1		1	-1	1	0	0	0	0	0	0	0
1570	-1	1	0	1	-1	0	0	-1	1		-1	-1	1	1	0	0	0	0	0	0
1571	0	1	0	1	-1	0	0	-1	1		0	-1	1	1	0	0	0	0	0	0
1572	1	1	0	1	-1	0	0	-1	1		1	-1	1	1	0	0	0	0	0	0
1573	0	-1	1	1	-1	0	0	-1	1		0	-1	1	-1	0	0	-1	0	0	0
1574	-1	0	1	1	-1	0	0	-1	1		-1	-1	1	0	0	0	-1	0	0	0
1575	0	0	1	1	-1	0	0	-1	1		0	-1	1	0	0	0	-1	0	0	0
1576	1	0	1	1	-1	0	0	-1	1		1	-1	1	0	0	0	-1	0	0	0
1577	0	1	1	1	-1	0	0	-1	1		0	-1	1	1	0	0	-1	0	0	0
1578	0	-1	-1	-1	0	0	0	-1	1		0	0	1	1	0	0	-1	0	0	0
1579	-1	0	-1	-1	0	0	0	-1	1		-1	0	1	0	0	0	-1	0	0	0
1580	0	0	-1	-1	0	0	0	-1	1		0	0	1	0	0	0	-1	0	0	0
1581	1	0	-1	-1	0	0	0	-1	1		1	0	1	0	0	0	-1	0	0	0
1582	0	1	-1	-1	0	0	0	-1	1		0	0	1	-1	0	0	-1	0	0	0
1583	-1	-1	0	-1	0	0	0	-1	1		-1	0	1	1	0	0	0	0	0	0
1584	0	-1	0	-1	0	0	0	-1	1		0	0	1	1	0	0	0	0	0	0
1585	1	-1	0	-1	0	0	0	-1	1		1	0	1	1	0	0	0	0	0	0
1586	-1	0	0	-1	0	0	0	-1	1		-1	0	1	0	0	0	0	0	0	0
1587	0	0	0	-1	0	0	0	-1	1		0	0	1	0	0	0	0	0	0	0
1588	1	0	0	-1	0	0	0	-1	1		1	0	1	0	0	0	0	0	0	0
1589	-1	1	0	-1	0	0	0	-1	1		-1	0	1	-1	0	0	0	0	0	0
1590	0	1	0	-1	0	0	0	-1	1		0	0	1	-1	0	0	0	0	0	0
1591	1	1	0	-1	0	0	0	-1	1		1	0	1	-1	0	0	0	0	0	0
1592	0	-1	1	-1	0	0	0	-1	1		0	0	1	1	0	0	1	0	0	0
1593	-1	0	1	-1	0	0	0	-1	1		-1	0	1	0	0	0	1	0	0	0
1594	0	0	1	-1	0	0	0	-1	1		0	0	1	0	0	0	1	0	0	0
1595	1	0	1	-1	0	0	0	-1	1		1	0	1	0	0	0	1	0	0	0
1596	0	1	1	-1	0	0	0	-1	1		0	0	1	-1	0	0	1	0	0	0
1597	0	-1	-1	1	0	0	0	-1	1		0	0	1	-1	0	0	1	0	0	0
1598	-1	0	-1	1	0	0	0	-1	1		-1	0	1	0	0	0	1	0	0	0
1599	0	0	-1	1	0	0	0	-1	1		0	0	1	0	0	0	1	0	0	0
1600	1	0	-1	1	0	0	0	-1	1		1	0	1	0	0	0	1	0	0	0
1601	0	1	-1	1	0	0	0	-1	1		0	0	1	1	0	0	1	0	0	0
1602	-1	-1	0	1	0	0	0	-1	1		-1	0	1	-1	0	0	0	0	0	0
1603	0	-1	0	1	0	0	0	-1	1		0	0	1	-1	0	0	0	0	0	0
1604	1	-1	0	1	0	0	0	-1	1		1	0	1	-1	0	0	0	0	0	0
1605	-1	0	0	1	0	0	0	-1	1		-1	0	1	0	0	0	0	0	0	0
1606	0	0	0	1	0	0	0	-1	1		0	0	1	0	0	0	0	0	0	0
1607	1	0	0	1	0	0	0	-1	1		1	0	1	0	0	0	0	0	0	0
1608	-1	1	0	1	0	0	0	-1	1		-1	0	1	1	0	0	0	0	0	0
1609	0	1	0	1	0	0	0	-1	1		0	0	1	1	0	0	0	0	0	0
1610	1	1	0	1	0	0	0	-1	1		1	0	1	1	0	0	0	0	0	0
1611	0	-1	1	1	0	0	0	-1	1		0	0	1	-1	0	0	-1	0	0	0
1612	-1	0	1	1	0	0	0	-1	1		-1	0	1	0	0	0	-1	0	0	0
1613	0	0	1	1	0	0	0	-1	1		0	0	1	0	0	0	-1	0	0	0
1614	1	0	1	1	0	0	0	-1	1		1	0	1	0	0	0	-1	0	0	0
1615	0	1	1	1	0	0	0	-1	1		0	0	1	1	0	0	-1	0	0	0
1616	0	-1	-1	-1	1	0	0	-1	1		0	1	1	1	0	0	-1	0	0	0
1617	-1	0	-1	-1	1	0	0	-1	1		-1	1	1	0	0	0	-1	0	0	0
1618	0	0	-1	-1	1	0	0	-1	1		0	1	1	0	0	0	-1	0	0	0
1619	1	0	-1	-1	1	0	0	-1	1		1	1	1	0	0	0	-1	0	0	0
1620	0	1	-1	-1	1	0	0	-1	1		0	1	1	-1	0	0	-1	0	0	0
1621	-1	-1	0	-1	1	0	0	-1	1		-1	1	1	1	0	0	0	0	0	0
1622	0	-1	0	-1	1	0	0	-1	1		0	1	1	1	0	0	0	0	0	0
1623	1	-1	0	-1	1	0	0	-1	1		1	1	1	1	0	0	0	0	0	0
1624	-1	0	0	-1	1	0	0	-1	1		-1	1	1	0	0	0	0	0	0	0
1625	0	0	0	-1	1	0	0	-1	1		0	1	1	0	0	0	0	0	0	0
1626	1	0	0	-1	1	0	0	-1	1		1	1	1	0	0	0	0	0	0	0
1627	-1	1	0	-1	1	0	0	-1	1		-1	1	1	-1	0	0	0	0	0	0
1628	0	1	0	-1	1	0	0	-1	1		0	1	1	-1	0	0	0	0	0	0
1629	1	1	0	-1	1	0	0	-1	1		1	1	1	-1	0	0	0	0	0	0
1630	0	-1	1	-1	1	0	0	-1	1		0	1	1	1	0	0	1	0	0	0
1631	-1	0	1	-1	1	0	0	-1	1		-1	1	1	0	0	0	1	0	0	0
1632	0	0	1	-1	1	0	0	-1	1		0	1	1	0	0	0	1	0	0	0
1633	1	0	1	-1	1	0	0	-1	1		1	1	1	0	0	0	1	0	0	0
1634	0	1	1	-1	1	0	0	-1	1		0	1	1	-1	0	0	1	0	0	0
1635	0	-1	-1	1	1	0	0	-1	1		0	1	1	-1	0	0	1	0	0	0
1636	-1	0	-1	1	1	0	0	-1	1		-1	1	1	0	0	0	1	0	0	0
1637	0	0	-1	1	1	0	0	-1	1		0	1	1	0	0	0	1	0	0	0
1638	1	0	-1	1	1	0	0	-1	1		1	1	1	0	0	0	1	0	0	0
1639	0	1	-1	1	1	0	0	-1	1		0	1	1	1	0	0	1	0	0	0
1640	-1	-1	0	1	1	0	0	-1	1		-1	1	1	-1	0	0	0	0	0	0
1641	0	-1	0	1	1	0	0	-1	1		0	1	1	-1	0	0	0	0	0	0
1642	1	-1	0	1	1	0	0	-1	1		1	1	1	-1	0	0	0	0	0	0
1643	-1	0	0	1	1	0	0	-1	1		-1	1	1	0	0	0	0	0	0	0
1644	0	0	0	1	1	0	0	-1	1		0	1	1	0	0	0	0	0	0	0
1645	1	0	0	1	1	0	0	-1	1		1	1	1	0	0	0	0	0	0	0
1646	-1	1	0	1	1	0	0	-1	1		-1	1	1	1	0	0	0	0	0	0
1647	0	1	0	1	1	0	0	-1	1		0	1	1	1	0	0	0	0	0	0
1648	1	1	0	1	1	0	0	-1	1		1	1	1	1	0	0	0	0	0	0
1649	0	-1	1	1	1	0	0	-1	1		0	1	1	-1	0	0	-1	0	0	0
1650	-1	0	1	1	1	0	0	-1	1		-1	1	1	0	0	0	-1	0	0	0
1651	0	0	1	1	1	0	0	-1	1		0	1	1	0	0	0	-1	0	0	0
1652	1	0	1	1	1	0	0	-1	1		1	1	1	0	0	0	-1	0	0	0
1653	0	1	1	1	1	0	0	-1	1		0	1	1	1	0	0	-1	0	0	0
1654	0	-1	-1	-1	0	1	0	-1	1		0	0	1	1	0	-1	-1	0	0	0
1655	-1	0	-1	-1	0	1	0	-1	1		-1	0	1	0	0	-1	-1	0	0	0
1656	0	0	-1	-1	0	1	0	-1	1		0	0	1	0	0	-1	-1	0	0	0
1657	1	0	-1	-1	0	1	0	-1	1		1	0	1	0	0	-1	-1	0	0	0
1658	0	1	-1	-1	0	1	0	-1	1		0	0	1	-1	0	-1	-1	0	0	0
1659	-1	-1	0	-1	0	1	0	-1	1		-1	0	1	1	0	-1	0	0	0	0
1660	0	-1	0	-1	0	1	0	-1	1		0	0	1	1	0	-1	0	0	0	0
1661	1	-1	0	-1	0	1	0	-1	1		1	0	1	1	0	-1	0	0	0	0
1662	-1	0	0	-1	0	1	0	-1	1		-1	0	1	0	0	-1	0	0	0	0
1663	0	0	0	-1	0	1	0	-1	1		0	0	1	0	0	-1	0	0	0	0
1664	1	0	0	-1	0	1	0	-1	1		1	0	1	0	0	-1	0	0	0	0
1665	-1	1	0	-1	0	1	0	-1	1		-1	0	1	-1	0	-1	0	0	0	0
1666	0	1	0	-1	0	1	0	-1	1		0	0	1	-1	0	-1	0	0	0	0
1667	1	1	0	-1	0	1	0	-1	1		1	0	1	-1	0	-1	0	0	0	0
1668	0	-1	1	-1	0	1	0	-1	1		0	0	1	1	0	-1	1	0	0	0
1669	-1	0	1	-1	0	1	0	-1	1		-1	0	1	0	0	-1	1	0	0	0
1670	0	0	1	-1	0	1	0	-1	1		0	0	1	0	0	-1	1	0	0	0
1671	1	0	1	-1	0	1	0	-1	1		1	0	1	0	0	-1	1	0	0	0
1672	0	1	1	-1	0	1	0	-1	1		0	0	1	-1	0	-1	1	0	0	0
1673	0	-1	-1	1	0	1	0	-1	1		0	0	1	-1	0	-1	1	0	0	0
1674	-1	0	-1	1	0	1	0	-1	1		-1	0	1	0	0	-1	1	0	0	0
1675	0	0	-1	1	0	1	0	-1	1		0	0	1	0	0	-1	1	0	0	0
1676	1	0	-1	1	0	1	0	-1	1		1	0	1	0	0	-1	1	0	0	0
1677	0	1	-1	1	0	1	0	-1	1		0	0	1	1	0	-1	1	0	0	0
1678	-1	-1	0	1	0	1	0	-1	1		-1	0	1	-1	0	-1	0	0	0	0
1679	0	-1	0	1	0	1	0	-1	1		0	0	1	-1	0	-1	0	0	0	0
1680	1	-1	0	1	0	1	0	-1	1		1	0	1	-1	0	-1	0	0	0	0
1681	-1	0	0	1	0	1	0	-1	1		-1	0	1	0	0	-1	0	0	0	0
1682	0	0	0	1	0	1	0	-1	1		0	0	1	0	0	-1	0	0	0	0
1683	1	0	0	1	0	1	0	-1	1		1	0	1	0	0	-1	0	0	0	0
1684	-1	1	0	1	0	1	0	-1	1		-1	0	1	1	0	-1	0	0	0	0
1685	0	1	0	1	0	1	0	-1	1		0	0	1	1	0	-1	0	0	0	0
1686	1	1	0	1	0	1	0	-1	1		1	0	1	1	0	-1	0	0	0	0
1687	0	-1	1	1	0	1	0	-1	1		0	0	1	-1	0	-1	-1	0	0	0
1688	-1	0	1	1	0	1	0	-1	1		-1	0	1	0	0	-1	-1	0	0	0
1689	0	0	1	1	0	1	0	-1	1		0	0	1	0	0	-1	-1	0	0	0
1690	1	0	1	1	0	1	0	-1	1		1	0	1	0	0	-1	-1	0	0	0
1691	0	1	1	1	0	1	0	-1	1		0	0	1	1	0	-1	-1	0	0	0
1692	0	-1	-1	0	-1	-1	1	0	1		0	-1	1	0	-1	0	0	1	0	0
1693	0	1	-1	0	-1	-1	1	0	1		0	-1	1	0	-1	0	0	-1	0	0
1694	-1	-1	0	0	-1	-1	1	0	1		-1	-1	1	0	0	0	0	1	0	0
1695	0	-1	0	0	-1	-1	1	0	1		0	-1	1	0	0	0	0	1	0	0
1696	1	-1	0	0	-1	-1	1	0	1		1	-1	1	0	0	0	0	1	0	0
1697	-1	1	0	0	-1	-1	1	0	1		-1	-1	1	0	0	0	0	-1	0	0
1698	0	1	0	0	-1	-1	1	0	1		0	-1	1	0	0	0	0	-1	0	0
1699	1	1	0	0	-1	-1	1	0	1		1	-1	1	0	0	0	0	-1	0	0
1700	0	-1	1	0	-1	-1	1	0	1		0	-1	1	0	1	0	0	1	0	0
1701	0	1	1	0	-1	-1	1	0	1		0	-1	1	0	1	0	0	-1	0	0
1702	0	-1	-1	-1	0	-1	1	0	1		0	0	1	1	-1	0	0	1	0	0
1703	0	1	-1	-1	0	-1	1	0	1		0	0	1	-1	-1	0	0	-1	0	0
1704	-1	-1	0	-1	0	-1	1	0	1		-1	0	1	1	0	0	0	1	0	0
1705	0	-1	0	-1	0	-1	1	0	1		0	0	1	1	0	0	0	1	0	0
1706	1	-1	0	-1	0	-1	1	0	1		1	0	1	1	0	0	0	1	0	0
1707	-1	1	0	-1	0	-1	1	0	1		-1	0	1	-1	0	0	0	-1	0	0
1708	0	1	0	-1	0	-1	1	0	1		0	0	1	-1	0	0	0	-1	0	0
1709	1	1	0	-1	0	-1	1	0	1		1	0	1	-1	0	0	0	-1	0	0
1710	0	-1	1	-1	0	-1	1	0	1		0	0	1	1	1	0	0	1	0	0
1711	0	1	1	-1	0	-1	1	0	1		0	0	1	-1	1	0	0	-1	0	0
1712	0	-1	-1	0	0	-1	1	0	1		0	0	1	0	-1	0	0	1	0	0
1713	0	1	-1	0	0	-1	1	0	1		0	0	1	0	-1	0	0	-1	0	0
1714	-1	-1	0	0	0	-1	1	0	1		-1	0	1	0	0	0	0	1	0	0
1715	0	-1	0	0	0	-1	1	0	1		0	0	1	0	0	0	0	1	0	0
1716	1	-1	0	0	0	-1	1	0	1		1	0	1	0	0	0	0	1	0	0
1717	-1	1	0	0	0	-1	1	0	1		-1	0	1	0	0	0	0	-1	0	0
1718	0	1	0	0	0	-1	1	0	1		0	0	1	0	0	0	0	-1	0	0
1719	1	1	0	0	0	-1	1	0	1		1	0	1	0	0	0	0	-1	0	0
1720	0	-1	1	0	0	-1	1	0	1		0	0	1	0	1	0	0	1	0	0
1721	0	1	1	0	0	-1	1	0	1		0	0	1	0	1	0	0	-1	0	0
1722	0	-1	-1	1	0	-1	1	0	1		0	0	1	-1	-1	0	0	1	0	0
1723	0	1	-1	1	0	-1	1	0	1		0	0	1	1	-1	0	0	-1	0	0
1724	-1	-1	0	1	0	-1	1	0	1		-1	0	1	-1	0	0	0	1	0	0
1725	0	-1	0	1	0	-1	1	0	1		0	0	1	-1	0	0	0	1	0	0
1726	1	-1	0	1	0	-1	1	0	1		1	0	1	-1	0	0	0	1	0	0
1727	-1	1	0	1	0	-1	1	0	1		-1	0	1	1	0	0	0	-1	0	0
1728	0	1	0	1	0	-1	1	0	1		0	0	1	1	0	0	0	-1	0	0
1729	1	1	0	1	0	-1	1	0	1		1	0	1	1	0	0	0	-1	0	0
1730	0	-1	1	1	0	-1	1	0	1		0	0	1	-1	1	0	0	1	0	0
1731	0	1	1	1	0	-1	1	0	1		0	0	1	1	1	0	0	-1	0	0
1732	0	-1	-1	0	1	-1	1	0	1		0	1	1	0	-1	0	0	1	0	0
1733	0	1	-1	0	1	-1	1	0	1		0	1	1	0	-1	0	0	-1	0	0
1734	-1	-1	0	0	1	-1	1	0	1		-1	1	1	0	0	0	0	1	0	0
1735	0	-1	0	0	1	-1	1	0	1		0	1	1	0	0	0	0	1	0	0
1736	1	-1	0	0	1	-1	1	0	1		1	1	1	0	0	0	0	1	0	0
1737	-1	1	0	0	1	-1	1	0	1		-1	1	1	0	0	0	0	-1	0	0
1738	0	1	0	0	1	-1	1	0	1		0	1	1	0	0	0	0	-1	0	0
1739	1	1	0	0	1	-1	1	0	1		1	1	1	0	0	0	0	-1	0	0
1740	0	-1	1	0	1	-1	1	0	1		0	1	1	0	1	0	0	1	0	0
1741	0	1	1	0	1	-1	1	0	1		0	1	1	0	1	0	0	-1	0	0
1742	0	-1	-1	-1	-1	0	1	0	1		0	-1	1	1	-1	0	0	0	0	0
1743	0	1	-1	-1	-1	0	1	0	1		0	-1	1	-1	-1	0	0	0	0	0
1744	-1	-1	0	-1	-1	0	1	0	1		-1	-1	1	1	0	0	0	0	0	0
1745	0	-1	0	-1	-1	0	1	0	1		0	-1	1	1	0	0	0	0	0	0
1746	1	-1	0	-1	-1	0	1	0	1		1	-1	1	1	0	0	0	0	0	0
1747	-1	1	0	-1	-1	0	1	0	1		-1	-1	1	-1	0	0	0	0	0	0
1748	0	1	0	-1	-1	0	1	0	1		0	-1	1	-1	0	0	0	0	0	0
1749	1	1	0	-1	-1	0	1	0	1		1	-1	1	-1	0	0	0	0	0	0
1750	0	-1	1	-1	-1	0	1	0	1		0	-1	1	1	1	0	0	0	0	0
1751	0	1	1	-1	-1	0	1	0	1		0	-1	1	-1	1	0	0	0	0	0
1752	0	-1	-1	0	-1	0	1	0	1		0	-1	1	0	-1	0	0	0	0	0
1753	0	1	-1	0	-1	0	1	0	1		0	-1	1	0	-1	0	0	0	0	0
1754	-1	-1	0	0	-1	0	1	0	1		-1	-1	1	0	0	0	0	0	0	0
1755	0	-1	0	0	-1	0	1	0	1		0	-1	1	0	0	0	0	0	0	0
1756	1	-1	0	0	-1	0	1	0	1		1	-1	1	0	0	0	0	0	0	0
1757	-1	1	0	0	-1	0	1	0	1		-1	-1	1	0	0	0	0	0	0	0
1758	0	1	0	0	-1	0	1	0	1		0	-1	1	0	0	0	0	0	0	0
1759	1	1	0	0	-1	0	1	0	1		1	-1	1	0	0	0	0	0	0	0
1760	0	-1	1	0	-1	0	1	0	1		0	-1	1	0	1	0	0	0	0	0
1761	0	1	1	0	-1	0	1	0	1		0	-1	1	0	1	0	0	0	0	0
1762	0	-1	-1	1	-1	0	1	0	1		0	-1	1	-1	-1	0	0	0	0	0
1763	0	1	-1	1	-1	0	1	0	1		0	-1	1	1	-1	0	0	0	0	0
1764	-1	-1	0	1	-1	0	1	0	1		-1	-1	1	-1	0	0	0	0	0	0
1765	0	-1	0	1	-1	0	1	0	1		0	-1	1	-1	0	0	0	0	0	0
1766	1	-1	0	1	-1	0	1	0	1		1	-1	1	-1	0	0	0	0	0	0
1767	-1	1	0	1	-1	0	1	0	1		-1	-1	1	1	0	0	0	0	0	0
1768	0	1	0	1	-1	0	1	0	1		0	-1	1	1	0	0	0	0	0	0
1769	1	1	0	1	-1	0	1	0	1		1	-1	1	1	0	0	0	0	0	0
1770	0	-1	1	1	-1	0	1	0	1		0	-1	1	-1	1	0	0	0	0	0
1771	0	1	1	1	-1	0	1	0	1		0	-1	1	1	1	0	0	0	0	0
1772	0	-1	-1	-1	0	0	1	0	1		0	0	1	1	-1	0	0	0	0	0
1773	0	1	-1	-1	0	0	1	0	1		0	0	1	-1	-1	0	0	0	0	0
1774	-1	-1	0	-1	0	0	1	0	1		-1	0	1	1	0	0	0	0	0	0
1775	0	-1	0	-1	0	0	1	0	1		0	0	1	1	0	0	0	0	0	0
1776	1	-1	0	-1	0	0	1	0	1		1	0	1	1	0	0	0	0	0	0
1777	-1	1	0	-1	0	0	1	0	1		-1	0	1	-1	0	0	0	0	0	0
1778	0	1	0	-1	0	0	1	0	1		0	0	1	-1	0	0	0	0	0	0
1779	1	1	0	-1	0	0	1	0	1		1	0	1	-1	0	0	0	0	0	0
1780	0	-1	1	-1	0	0	1	0	1		0	0	1	1	1	0	0	0	0	0
1781	0	1	1	-1	0	0	1	0	1		0	0	1	-1	1	0	0	0	0	0
1782	0	-1	-1	0	0	0	1	0	1		0	0	1	0	-1	0	0	0	0	0
1783	0	1	-1	0	0	0	1	0	1		0	0	1	0	-1	0	0	0	0	0
1784	-1	-1	0	0	0	0	1	0	1		-1	0	1	0	0	0	0	0	0	0
1785	0	-1	0	0	0	0	1	0	1		0	0	1	0	0	0	0	0	0	0
1786	1	-1	0	0	0	0	1	0	1		1	0	1	0	0	0	0	0	0	0
1787	-1	1	0	0	0	0	1	0	1		-1	0	1	0	0	0	0	0	0	0
1788	0	1	0	0	0	0	1	0	1		0	0	1	0	0	0	0	0	0	0
1789	1	1	0	0	0	0	1	0	1		1	0	1	0	0	0	0	0	0	0
1790	0	-1	1	0	0	0	1	0	1		0	0	1	0	1	0	0	0	0	0
1791	0	1	1	0	0	0	1	0	1		0	0	1	0	1	0	0	0	0	0
1792	0	-1	-1	1	0	0	1	0	1		0	0	1	-1	-1	0	0	0	0	0
1793	0	1	-1	1	0	0	1	0	1		0	0	1	1	-1	0	0	0	0	0
1794	-1	-1	0	1	0	0	1	0	1		-1	0	1	-1	0	0	0	0	0	0
1795	0	-1	0	1	0	0	1	0	1		0	0	1	-1	0	0	0	0	0	0
1796	1	-1	0	1	0	0	1	0	1		1	0	1	-1	0	0	0	0	0	0
1797	-1	1	0	1	0	0	1	0	1		-1	0	1	1	0	0	0	0	0	0
1798	0	1	0	1	0	0	1	0	1		0	0	1	1	0	0	0	0	0	0
1799	1	1	0	1	0	0	1	0	1		1	0	1	1	0	0	0	0	0	0
1800	0	-1	1	1	0	0	1	0	1		0	0	1	-1	1	0	0	0	0	0
1801	0	1	1	1	0	0	1	0	1		0	0	1	1	1	0	0	0	0	0
1802	0	-1	-1	-1	1	0	1	0	1		0	1	1	1	-1	0	0	0	0	0
1803	0	1	-1	-1	1	0	1	0	1		0	1	1	-1	-1	0	0	0	0	0
1804	-1	-1	0	-1	1	0	1	0	1		-1	1	1	1	0	0	0	0	0	0
1805	0	-1	0	-1	1	0	1	0	1		0	1	1	1	0	0	0	0	0	0
1806	1	-1	0	-1	1	0	1	0	1		1	1	1	1	0	0	0	0	0	0
1807	-1	1	0	-1	1	0	1	0	1		-1	1	1	-1	0	0	0	0	0	0
1808	0	1	0	-1	1	0	1	0	1		0	1	1	-1	0	0	0	0	0	0
1809	1	1	0	-1	1	0	1	0	1		1	1	1	-1	0	0	0	0	0	0
1810	0	-1	1	-1	1	0	1	0	1		0	1	1	1	1	0	0	0	0	0
1811	0	1	1	-1	1	0	1	0	1		0	1	1	-1	1	0	0	0	0	0
1812	0	-1	-1	0	1	0	1	0	1		0	1	1	0	-1	0	0	0	0	0
1813	0	1	-1	0	1	0	1	0	1		0	1	1	0	-1	0	0	0	0	0
1814	-1	-1	0	0	1	0	1	0	1		-1	1	1	0	0	0	0	0	0	0
1815	0	-1	0	0	1	0	1	0	1		0	1	1	0	0	0	0	0	0	0
1816	1	-1	0	0	1	0	1	0	1		1	1	1	0	0	0	0	0	0	0
1817	-1	1	0	0	1	0	1	0	1		-1	1	1	0	0	0	0	0	0	0
1818	0	1	0	0	1	0	1	0	1		0	1	1	0	0	0	0	0	0	0
1819	1	1	0	0	1	0	1	0	1		1	1	1	0	0	0	0	0	0	0
1820	0	-1	1	0	1	0	1	0	1		0	1	1	0	1	0	0	0	0	0
1821	0	1	1	0	1	0	1	0	1		0	1	1	0	1	0	0	0	0	0
1822	0	-1	-1	1	1	0	1	0	1		0	1	1	-1	-1	0	0	0	0	0
1823	0	1	-1	1	1	0	1	0	1		0	1	1	1	-1	0	0	0	0	0
1824	-1	-1	0	1	1	0	1	0	1		-1	1	1	-1	0	0	0	0	0	0
1825	0	-1	0	1	1	0	1	0	1		0	1	1	-1	0	0	0	0	0	0
1826	1	-1	0	1	1	0	1	0	1		1	1	1	-1	0	0	0	0	0	0
1827	-1	1	0	1	1	0	1	0	1		-1	1	1	1	0	0	0	0	0	0
1828	0	1	0	1	1	0	1	0	1		0	1	1	1	0	0	0	0	0	0
1829	1	1	0	1	1	0	1	0	1		1	1	1	1	0	0	0	0	0	0
1830	0	-1	1	1	1	0	1	0	1		0	1	1	-1	1	0	0	0	0	0
1831	0	1	1	1	1	0	1	0	1		0	1	1	1	1	0	0	0	0	0
1832	0	-1	-1	0	-1	1	1	0	1		0	-1	1	0	-1	0	0	-1	0	0
1833	0	1	-1	0	-1	1	1	0	1		0	-1	1	0	-1	0	0	1	0	0
1834	-1	-1	0	0	-1	1	1	0	1		-1	-1	1	0	0	0	0	-1	0	0
1835	0	-1	0	0	-1	1	1	0	1		0	-1	1	0	0	0	0	-1	0	0
1836	1	-1	0	0	-1	1	1	0	1		1	-1	1	0	0	0	0	-1	0	0
1837	-1	1	0	0	-1	1	1	0	1		-1	-1	1	0	0	0	0	1	0	0
1838	0	1	0	0	-1	1	1	0	1		0	-1	1	0	0	0	0	1	0	0
1839	1	1	0	0	-1	1	1	0	1		1	-1	1	0	0	0	0	1	0	0
1840	0	-1	1	0	-1	1	1	0	1		0	-1	1	0	1	0	0	-1	0	0
1841	0	1	1	0	-1	1	1	0	1		0	-1	1	0	1	0	0	1	0	0
1842	0	-1	-1	-1	0	1	1	0	1		0	0	1	1	-1	0	0	-1	0	0
1843	0	1	-1	-1	0	1	1	0	1		0	0	1	-1	-1	0	0	1	0	0
1844	-1	-1	0	-1	0	1	1	0	1		-1	0	1	1	0	0	0	-1	0	0
1845	0	-1	0	-1	0	1	1	0	1		0	0	1	1	0	0	0	-1	0	0
1846	1	-1	0	-1	0	1	1	0	1		1	0	1	1	0	0	0	-1	0	0
1847	-1	1	0	-1	0	1	1	0	1		-1	0	1	-1	0	0	0	1	0	0
1848	0	1	0	-1	0	1	1	0	1		0	0	1	-1	0	0	0	1	0	0
1849	1	1	0	-1	0	1	1	0	1		1	0	1	-1	0	0	0	1	0	0
1850	0	-1	1	-1	0	1	1	0	1		0	0	1	1	1	0	0	-1	0	0
1851	0	1	1	-1	0	1	1	0	1		0	0	1	-1	1	0	0	1	0	0
1852	0	-1	-1	0	0	1	1	0	1		0	0	1	0	-1	0	0	-1	0	0
1853	0	1	-1	0	0	1	1	0	1		0	0	1	0	-1	0	0	1	0	0
1854	-1	-1	0	0	0	1	1	0	1		-1	0	1	0	0	0	0	-1	0	0
1855	0	-1	0	0	0	1	1	0	1		0	0	1	0	0	0	0	-1	0	0
1856	1	-1	0	0	0	1	1	0	1		1	0	1	0	0	0	0	-1	0	0
1857	-1	1	0	0	0	1	1	0	1		-1	0	1	0	0	0	0	1	0	0
1858	0	1	0	0	0	1	1	0	1		0	0	1	0	0	0	0	1	0	0
1859	1	1	0	0	0	1	1	0	1		1	0	1	0	0	0	0	1	0	0
1860	0	-1	1	0	0	1	1	0	1		0	0	1	0	1	0	0	-1	0	0
1861	0	1	1	0	0	1	1	0	1		0	0	1	0	1	0	0	1	0	0
1862	0	-1	-1	1	0	1	1	0	1		0	0	1	-1	-1	0	0	-1	0	0
1863	0	1	-1	1	0	1	1	0	1		0	0	1	1	-1	0	0	1	0	0
1864	-1	-1	0	1	0	1	1	0	1		-1	0	1	-1	0	0	0	-1	0	0
1865	0	-1	0	1	0	1	1	0	1		0	0	1	-1	0	0	0	-1	0	0
1866	1	-1	0	1	0	1	1	0	1		1	0	1	-1	0	0	0	-1	0	0
1867	-1	1	0	1	0	1	1	0	1		-1	0	1	1	0	0	0	1	0	0
1868	0	1	0	1	0	1	1	0	1		0	0	1	1	0	0	0	1	0	0
1869	1	1	0	1	0	1	1	0	1		1	0	1	1	0	0	0	1	0	0
1870	0	-1	1	1	0	1	1	0	1		0	0	1	-1	1	0	0	-1	0	0
1871	0	1	1	1	0	1	1	0	1		0	0	1	1	1	0	0	1	0	0
1872	0	-1	-1	0	1	1	1	0	1		0	1	1	0	-1	0	0	-1	0	0
1873	0	1	-1	0	1	1	1	0	1		0	1	1	0	-1	0	0	1	0	0
1874	-1	-1	0	0	1	1	1	0	1		-1	1	1	0	0	0	0	-1	0	0
1875	0	-1	0	0	1	1	1	0	1		0	1	1	0	0	0	0	-1	0	0
1876	1	-1	0	0	1	1	1	0	1		1	1	1	0	0	0	0	-1	0	0
1877	-1	1	0	0	1	1	1	0	1		-1	1	1	0	0	0	0	1	0	0
1878	0	1	0	0	1	1	1	0	1		0	1	1	0	0	0	0	1	0	0
1879	1	1	0	0	1	1	1	0	1		1	1	1	0	0	0	0	1	0	0
1880	0	-1	1	0	1	1	1	0	1		0	1	1	0	1	0	0	-1	0	0
1881	0	1	1	0	1	1	1	0	1		0	1	1	0	1	0	0	1	0	0
